# Supplementary material for: Patterns of Conservation and Loss of Hox Genes in Xenacoelomorph Lineage Since Divergence From Last Common Bilaterian Ancestor
Source: Genome Biol Evol. 2026 Apr 10;18(4):evag094. doi: 10.1093/gbe/evag094 (PMC13125763; doi:10.1093/gbe/evag094)
Supplement: evag094_Supplementary_Data [file evag094_supplementary_data.zip › xenaHox_supplementary_materials.xlsx]

## Sheet: species_List
Acoela	Nemertodermatida	Xenoturbella	Deuterostomia	Ecdysozoa	Spiralia	Anthozoa	no Hox-L genes found/annotated in assembly at time of analyses
Supplementary Table 1A: Species list and assembly sources (Xenacoelomorpha)								Supplementary Table 1B: Species list and assembly sources (non-xenacoelomorph Bilateria and N. vectensis)
	Species	Family		Source	Sample ID.	Link			Species	Phyla	Source
	Anaperus tvaerminnensis	Convolutidae	Transcriptome	Abalde & Jondelius, 2025	P15761_141	/			Branchiostoma floridae	Chordata	Annotated genes (next sheet)
	Aphanostoma virescens	Isodiametridae	Transcriptome	Abalde & Jondelius, 2025	20-078	/			Branchiostoma lanceolatum	Chordata	Annotated genes (next sheet)
	Aphanostoma pulchra* (*form. Isodiametra)	Isodiametridae	Transcriptome	UCL	SRR6374833	https://www.ncbi.nlm.nih.gov/bioproject/PRJNA422347			Strongylocentrotus purpuratus	Echinodermata	Annotated genes (next sheet)
	Aphanostoma pulchra* (*form. Isodiametra)	Isodiametridae	Annotated genes	Brauchle et al, 2018	/	/			Holothuria leucospilota	Echinodermata	Annotated genes (next sheet)
	Archaphanostoma agile	Isodiametridae	Transcriptome	Abalde & Jondelius, 2025	20-053	/			Caenorhabditis elegans	Nematoda	Annotated genes (next sheet)
	Archaphanostoma occulta	Isodiametridae	Transcriptome	Abalde & Jondelius, 2025	P15761_101	/			Drosophila melanogaster	Arthropoda	Annotated genes (next sheet)
	Childia crassum	Mecynostimidae	Transcriptome	Abalde & Jondelius, 2025	20-115	/			Trichobolium castaneum	Arthropoda	Annotated genes (next sheet)
	Childia submaculatum	Mecynostimidae	Transcriptome	Cannon et al, 2015	SRR3105702	https://www.ncbi.nlm.nih.gov/sra/?term=SRR3105702			Priapulus caudatus	Priapulida	Annotated genes (next sheet)
	Childia vivipara	Mecynostimidae	Transcriptome	Abalde & Jondelius, 2025	P15761_110	/			Capitella telata	Annelida	Annotated genes (next sheet)
	Convolutriloba longifissura	Convolutidae	Annotated genes	Hejnol & Martindale, 2009	/	/			Haliotis asinina	Mollusca	Annotated genes (next sheet)
	Diopisthoporus gymnopharyngeus	Diopisthoporidae	Transcriptome	Cannon et al, 2015	SRR3105703	https://www.ncbi.nlm.nih.gov/sra/?term=SRR3105703			Lottia gigantea	Mollusca	Annotated genes (next sheet)
	Diopisthoporus longitubus	Diopisthoporidae	Transcriptome	Cannon et al, 2015	SRR3105704	https://www.ncbi.nlm.nih.gov/sra/?term=SRR3105704			Lottia goshimai	Mollusca	Annotated genes (next sheet)
	Diopistohoporus sp-1	Diopisthoporidae	Transcriptome	Abalde & Jondelius, 2025	P15761_157	/			Nematostella vectensis	Cnidaria	Annotated genes (next sheet)
	Eumecynostomum macrobursalium	Mecynostimidae	Transcriptome	Cannon et al, 2015	SRR3105705	https://www.ncbi.nlm.nih.gov/sra/?term=SRR3105705
	Faerlea glomerata	Mecynostimidae	Transcriptome	Abalde & Jondelius, 2025	20-063	/
	Haplogonaria minima	Proporidae	Transcriptome	Abalde & Jondelius, 2025	20-026	/
	Haploposthia lactomaculata	Proporidae	Transcriptome	Abalde & Jondelius, 2025	20-082	/
	Haploposthia rubropunctata	Proporidae	Transcriptome	Abalde & Jondelius, 2025	20-093	/
	Hofstenia miamia	Hofsteniidae	Transcriptome	Gehrke et al, 2019	SRR8454219	https://www.ncbi.nlm.nih.gov/bioproject/PRJNA512373
	Hofstenia miamia	Hofsteniidae	Genome	Gehrke et al, 2019	SCFE00000000	https://ftp.ensemblgenomes.ebi.ac.uk/pub/metazoa/release-60/fasta/hofstenia_miamia/pep/
	Isodiametra sp-18	Isodiametridae	Transcriptome	Abalde & Jondelius, 2025	P15701_102	/
	Kuma sp-5	Proporidae	Transcriptome	Abalde & Jondelius, 2025	20-073	/
	Mecynostomum sp-14	Mecynostimidae	Transcriptome	Abalde & Jondelius, 2025	P15701_133	/
	Nadina sp-2	Nadinidae	Transcriptome	Abalde & Jondelius, 2025	20-022	/
	Neochildia fusca	Convolutidae	Transcriptome	Lemer, Harvard University	SRR8617822	https://www.ncbi.nlm.nih.gov/sra/SRR8617822
	Notocelis gullmarensis	Dakuidae	Transcriptome	Abalde & Jondelius, 2025	20-023	/
	Paramecynostomum diversicolor	Mecynostimidae	Transcriptome	Abalde & Jondelius, 2025	20-005	/
	Paratomella rubra	Paratomellidae	Transcriptome	Egger, UCL	SRR6375633	https://www.ncbi.nlm.nih.gov/sra/SRR6375633
	Philactinoposthia rhammifera	Dakuidae	Transcriptome	Abalde & Jondelius, 2025	20-038	/
	Philocelis karlingi	Dakuidae	Transcriptome	Abalde & Jondelius, 2025	20-132	/
	Praesagittifera naikaiensis	Convolutidae	Transcriptome	Arimoto et al, 2019	DRR151142	https://www.ncbi.nlm.nih.gov/biosample/SAMD00137192
	Praesagittifera naikaiensis (G)	Convolutidae	Genome	Arimoto et al, 2019	/	http://gigadb.org/dataset/100564
	Pseudaphanostoma variabilis	Isodiametridae	Transcriptome	Dahlem Centre	SRR8524599	https://www.ncbi.nlm.nih.gov/sra/SRR8524599
	Solenofilomorpha sp-2	Solenofilomorphidae	Transcriptome	Abalde & Jondelius, 2025	19-375	/
	Solenofilomorpha sp-9	Solenofilomorphidae	Transcriptome	Abalde & Jondelius, 2025	19-380	/
	Symsaggitifera roscoffensis	Convolutidae	Annotated genes	Hejnol & Martindale, 2009	/	/
	Ascoparia sp.	Ascopariidae	Transcriptome	Cannon et al, 2015	SRR2682154	https://www.ncbi.nlm.nih.gov/sra/?term=SRR2682154
	Flagellophora sp.	Ascopariidae	Transcriptome	Harvard	SRR8641368	https://www.ncbi.nlm.nih.gov/sra/?term=SRR8641368
	Meara stichopi	Nematodermatidae	Transcriptome	Cannon et al, 2015	SRR2681155	https://www.ncbi.nlm.nih.gov/sra/?term=SRR2681155
	Nemertoderma westbladi	Nematodermatidae	Transcriptome	Cannon et al, 2015	SRR2682004	https://www.ncbi.nlm.nih.gov/sra/?term=SRR2682004
	Nemertoderma westbladi	Nematodermatidae	Proteome	Abalde et al, 2023	/	https://figshare.com/projects/2023_Nemertoderma_westbladi_genome/169818
	Nemertoderma westbladi (G)	Nematodermatidae	Genome	Abalde et al, 2023	/	https://figshare.com/projects/2023_Nemertoderma_westbladi_genome/169818
	Sterreria psammicola	Nematodermatidae	Transcriptome	Abalde & Jondelius, 2025	19-228	/
	Sterreria sp-1	Nematodermatidae	Transcriptome	Abalde & Jondelius, 2025	P15701_173	/
	Sterreria sp-2	Nematodermatidae	Transcriptome	Abalde & Jondelius, 2025	P15701_181	/
	Sterreria sp.	Nematodermatidae	Transcriptome	Cannon et al, 2015	SRR2682099	https://www.ncbi.nlm.nih.gov/sra/?term=SRR2682099
	Xenoturbella bocki	Xenoturbellidae	Annotated genes	Brauchle et al, 2018	/	/
	Xenoturbella bocki (G)	Xenoturbellidae	Genome	Schiffer et al, 2023	GCA_946122795.1	https://www.ebi.ac.uk/ena/browser/view/GCA_946122795
	Xenoturbella profunda	Xenoturbellidae	Transcriptome	Rouse et al, 2016	SRR2500940	https://www.ncbi.nlm.nih.gov/sra/?term=SRR2500940

## Sheet: genes_Motifs
Acoela	Nemertodermatida	Xenoturbella	Deuterostomia	Ecdysozoa	Spiralia	Anthozoa	motif #	flanking region not included in study (or unavailable)
Supplementary Table 2A: Gene list and reference annotation sources (Xenacoelomorpha)									Supplementary Table 2B: Gene list and reference annotation sources (non-xenacoelomorph Bilateria and N. vectensis)
Group/aa	Species	Sample ID.	Abb.	Node Label	Motif (N)	Motif (C)	Annotation Source		Group/aa	Species	Sample ID.	Abb.	Node Label		Motif (N)	Motif (C)	Source	Source Ext.
	Aphanostoma virescens	DN28786_c0_g1_i7.p1	AntHox	A.virescens_AntHox		M3				Branchiostoma floridae	BAA78620.2	Hox1	B.floridae_Hox1	B.floridae_AmphiHox1	M2		Wada et al, 1999.	Wada H, Garcia-Fernàndez J, Holland PW. Colinear and segmental expression of amphioxus Hox genes. Dev Biol. 1999 Sep 1;213(1):131-41. doi: 10.1006/dbio.1999.9369. PMID: 10452851.
39	Diopisthoporus gymnopharyngeus	DN4989_c0_g1_i1.p1	AntHox	D.gymnopharyngeus_AntHox						Branchiostoma floridae	BAA78621.1	Hox2	B.floridae_Hox2	B.floridae_AmphiHox2			Wada et al, 1999.	Wada H, Garcia-Fernàndez J, Holland PW. Colinear and segmental expression of amphioxus Hox genes. Dev Biol. 1999 Sep 1;213(1):131-41. doi: 10.1006/dbio.1999.9369. PMID: 10452851.
	Diopisthoporus longitubus	DN12799_c0_g2_i2.p1	AntHox	D.longitubus_AntHox		M3				Branchiostoma floridae	XP035657460.1	Hox3	B.floridae_Hox3	B.floridae_HOX3			DOE JRI, 2008	DOE Joint Genome Institute, 2008
	Hofstenia miamia	DN12408_c0_g1_i8.p1	AntHox	H.miamia_AntHox	M2	M3				Strongylocentrotus purpuratus	XP030855857	HoxA2	S.purpuratus_Hox-A2-like	S.purpuratus_Hox-A2-like			SUGP et al, 2006	Sea Urchin Genome Sequencing Consortium et al. “The genome of the sea urchin Strongylocentrotus purpuratus.” Science (New York, N.Y.) vol. 314,5801 (2006): 941-52. doi:10.1126/science.1133609
50	Aphanostoma pulchra	DN1282_c1_g1_i1.p1	AntHox	A.pulchra_AntHox						Strongylocentrotus purpuratus	XP003727687	HoxA3	S.purpuratus_HoxA3	S.purpuratus_Hox-A3			SUGP et al, 2006	Sea Urchin Genome Sequencing Consortium et al. “The genome of the sea urchin Strongylocentrotus purpuratus.” Science (New York, N.Y.) vol. 314,5801 (2006): 941-52. doi:10.1126/science.1133609
	Paratomella rubra	DN20984_c0_g1_i1.p1	AntHox	P.rubra_AntHox	M2					Strongylocentrotus purpuratus	XP030828845	HoxB1	S.purpuratus_HoxB1	S.purpuratus_Hox-B1			SUGP et al, 2006	Sea Urchin Genome Sequencing Consortium et al. “The genome of the sea urchin Strongylocentrotus purpuratus.” Science (New York, N.Y.) vol. 314,5801 (2006): 941-52. doi:10.1126/science.1133609
	Philactinoposthia rhammifera	DN171383_c0_g1_i2	AntHox	P.rhammifera_AntHox		M3				Caenorhabditis elegans	CAA34929.1	Hox1/ceh13	C.elegans_Hox1_ceh13	C.elegans_ceh13	M2		Schaller et al, 1990	Schaller, D et al. “Cloning and analysis of three new homeobox genes from the nematode Caenorhabditis elegans.” Nucleic acids research vol. 18,8 (1990): 2033-6. doi:10.1093/nar/18.8.2033
	Philocelis karlingi	DN6025_c0_g2_i1.p1	AntHox	P.karlingi_AntHox		M3				Drosophila melanogaster	CAB57787.1	Hox1/lab	D.melanogaster_Hox1_lab	D.melanogaster_labial		M3	Mlodzik, et al, 1988	Mlodzik, M et al. “Molecular structure and spatial expression of a homeobox gene from the labial region of the Antennapedia-complex.” The EMBO journal vol. 7,8 (1988): 2569-78.
	Praesagittifera naikaiensis (G)	g27202.t1	AntHox	P.naikaiensis_G_AntHox	M1	M3				Drosophila melanogaster	AAA08526.1	Hox2/pb	D.melanogaster_Hox2_pb	D.melanogaster_proboscipedia			Cribbs, et al. 1992	Cribbs, D L et al. “Structural complexity and evolutionary conservation of the Drosophila homeotic gene proboscipedia.” The EMBO journal vol. 11,4 (1992): 1437-49.
	Convolutriloba longiffisura	ACV87739.1	AntHox	C.longifissura_AntHox	M1	M3	Hejnol & Martindale, 2009			Trichobolium castaneum	NP001036813.1	Zen1	T.castaneum_Hox3_zen1	T.castaneum_zerknullt			Falciani, et al, 1996	Falciani, F et al. “Class 3 Hox genes in insects and the origin of zen.” Proceedings of the National Academy of Sciences of the United States of America vol. 93,16 (1996): 8479-84.
	Symsagittifera roscoffensis	ACM69150.1	AntHox	S.roscoffensis_Hox1	M1	M3	Hejnol & Martindale, 2009			Trichobolium castaneum	AAK16425.1	Zen2	T.castaneum_Hox3_zen2	T.castaneum_zen2			Brown et al, 2001	Brown, S et al. “A strategy for mapping bicoid on the phylogenetic tree.” Current biology : CB vol. 11,2 (2001): R43-4.
	Meara stichopi	DN53810_c0_g1_i1.p1	AntHox	M.stichopi_AntHox					27	Priapulus caudatus	AAD40640.1	Lab	P.caudatus_Lab	P.caudatus_labial			de Rosa et al, 1999	de Rosa, R et al. “Hox genes in brachiopods and priapulids and protostome evolution.” Nature vol. 399,6738 (1999): 772-6. doi:10.1038/21631
	Nemertoderma westbladi	DN10752_c0_g2_i1.p1	AntHox	N.westbladi_AntHox	M2	M3			25	Priapulus caudatus	AAD40641.1	Hox2/pb	P.caudatus_proboscipedia	P.caudatus_proboscipedia			de Rosa et al, 1999	de Rosa, R et al. “Hox genes in brachiopods and priapulids and protostome evolution.” Nature vol. 399,6738 (1999): 772-6. doi:10.1038/21631
	Nemertoderma westbladi	/	AntHox	N.westbladi_G_AntHox	N/A	N/A			37	Priapulus caudatus	AAD40642.1	Hox3	P.caudatus_Hox3	P.caudatus_Hox3			de Rosa et al, 1999	de Rosa, R et al. “Hox genes in brachiopods and priapulids and protostome evolution.” Nature vol. 399,6738 (1999): 772-6. doi:10.1038/21631
	Xenoturbella bocki	DN2325_c0_g1_i1_m.5825	AntHox	X.bocki_AntHox	M2	M3				Capitella telata	ABY67954.1	Hox3	C.telata_Hox3	C.telata_Hox3			Fröbius et al, 2008	Fröbius, Andreas C et al. “Genomic organization and expression demonstrate spatial and temporal Hox gene colinearity in the lophotrochozoan Capitella sp. I.” PloS one vol. 3,12 (2008): e4004.
	Xenoturbella profunda	DN4418_c0_g1_i1.p1	AntHox	X.profunda_AntHox	M2	M3				Capitella telata	ABY67953.1	Hox2/pb	C.telata_Hox2_Pb	C.telata_proboscipedia			Fröbius et al, 2008	Fröbius, Andreas C et al. “Genomic organization and expression demonstrate spatial and temporal Hox gene colinearity in the lophotrochozoan Capitella sp. I.” PloS one vol. 3,12 (2008): e4004.
Group/aa	Species	Sample ID.	Abb.	Node Label	Motif (N)	Motif (C)	Annotation Source			Capitella telata	ABY67952.1	Hox1/lab	C.telata_Hox1_labial	C.telata_labial			Fröbius et al, 2008	Fröbius, Andreas C et al. “Genomic organization and expression demonstrate spatial and temporal Hox gene colinearity in the lophotrochozoan Capitella sp. I.” PloS one vol. 3,12 (2008): e4004.
	Diopisthoporus gymnopharyngeus	DN4167_c0_g2_i1.p1	CentHox	D.gymnopharyngeus_CentHox	M4	M5				Lottia goshimai	QCF47218.1	Hox3	L.gigantea_Hox3	L.gigantea_Hox3			Huan et al, 2020	Huan, P., Wang, Q., Tan, S., & Liu, B. (2020). Dorsoventral decoupling of Hox gene expression underpins the diversification of molluscs. Proceedings of the National Academy of Sciences of the United States of America, 117(1), 503–512. https://doi.org/10.1073/pnas.1907328117
32	Diopisthoporus longitubus	DN38855_c0_g1_i1	CentHox	D.longitubus_CentHox	M4					Lottia gigantea	XP009046437.1/100648	Hox1/lab	L.gigantea_Hox1_lab	L.gigantea_lab			Simakov et al, 2013	Simakov, Oleg et al. “Insights into bilaterian evolution from three spiralian genomes.” Nature vol. 493,7433 (2013): 526-31.
	Hofstenia miamia	DN12995_c0_g1_i2.p1	CentHox	H.miamia_CentHox	M4	M5				Lottia gigantea	ESP02968.1/110623	Hox2/pb	L.gigantea_Hox2_pb	L.gigantea_pb			Simakov et al, 2013	Simakov, Oleg et al. “Insights into bilaterian evolution from three spiralian genomes.” Nature vol. 493,7433 (2013): 526-31.
55	Aphanostoma pulchra	DN18594_c0_g1_i1.p1	CentHox	A.pulchra_CentHox	M4					Nematostella vectensis	ABB86465.1	antHox6	N.vectensis_anthox6a	N.vectensis_Anthox6			Ryan et al, 2006	Ryan, Joseph F et al. “The cnidarian-bilaterian ancestor possessed at least 56 homeoboxes: evidence from the starlet sea anemone, Nematostella vectensis.” Genome biology vol. 7,7 (2006): R64.
56	Nadina sp-2	DN533580_c0_g1_i1	CentHox	N.sp2_CentHox					Group/aa	Species	Sample ID.	Abb.	Node Label		Motif (N)	Motif (C)	Source	Source Ext.
	Paratomella rubra	DN48044_c0_g1_i1.p1	CentHox	P.rubra_CentHox	M4	M5				Branchiostoma floridae	BAA78622.1	Hox4	B.floridae_Hox4	B.floridae_AmphiHox4	M4	M8	Wada et al, 1999	Wada, H et al. “Colinear and segmental expression of amphioxus Hox genes.” Developmental biology vol. 213,1 (1999): 131-41. doi:10.1006/dbio.1999.9369
56	Philocelis karlingi	DN46547_c0_g2_i3.p1	CentHox	P.karlingi_CentHox	M4					Branchiostoma lanceolatum	ACJ74385.1	Hox5	B.lanceolatum_Hox5	B.lanceolatum_Hox5	M4	M5	Pascual-Anaya et al, 2008	Pascual-Anaya, J., D'Aniello, S., & Garcia-Fernàndez, J. (2008). Unexpectedly large number of conserved noncoding regions within the ancestral chordate Hox cluster. Development genes and evolution, 218(11-12), 591–597. https://doi.org/10.1007/s00427-008-0246-8
	Praesagittifera naikaiensis (G)	g17009.t1	CentHox	P.naikaiensis_G_CentHox	M4	M5				Branchiostoma floridae	ABX39490.1	Hox6	B.floridae_Hox6	B.floridae_AmphiHox6	M4		Amemiya et al, 2008	Amemiya, C. T., Prohaska, S. J., Hill-Force, A., Cook, A., Wasserscheid, J., Ferrier, D. E., Pascual-Anaya, J., Garcia-Fernàndez, J., Dewar, K., & Stadler, P. F. (2008). The amphioxus Hox cluster: characterization, comparative genomics, and evolution. Journal of experimental zoology. Part B, Molecular and developmental evolution, 310(5), 465–477. https://doi.org/10.1002/jez.b.21213
	Convolutriloba longiffisura	ACV87740.1	CentHox	C.longifissura_CentHox	M4	M5	Hejnol & Martindale, 2009			Branchiostoma floridae	ABX39491.1	Hox7	B.floridae_Hox7	B.floridae_AmphiHox7	M4		Amemiya et al, 2008	Amemiya, C. T., Prohaska, S. J., Hill-Force, A., Cook, A., Wasserscheid, J., Ferrier, D. E., Pascual-Anaya, J., Garcia-Fernàndez, J., Dewar, K., & Stadler, P. F. (2008). The amphioxus Hox cluster: characterization, comparative genomics, and evolution. Journal of experimental zoology. Part B, Molecular and developmental evolution, 310(5), 465–477. https://doi.org/10.1002/jez.b.21213
	Symsagittifera roscoffensis	ACM69152.1	CentHox	S.roscoffensis_CentHox	M4	M5	Hejnol & Martindale, 2009			Branchiostoma floridae	ABX39492.1	Hox8	B.floridae_Hox8	B.floridae_AmphiHox8	M4		Amemiya et al, 2008	Amemiya, C. T., Prohaska, S. J., Hill-Force, A., Cook, A., Wasserscheid, J., Ferrier, D. E., Pascual-Anaya, J., Garcia-Fernàndez, J., Dewar, K., & Stadler, P. F. (2008). The amphioxus Hox cluster: characterization, comparative genomics, and evolution. Journal of experimental zoology. Part B, Molecular and developmental evolution, 310(5), 465–477. https://doi.org/10.1002/jez.b.21213
45	Nemertoderma westbladi (G)	contig_4710	CentHox	N.westbladi_G_CentHox	M4					Strongylocentrotus purpuratus	Spur_XP_003727686	HoxA7_1	S.purpuratus_HoxA7_1	S.purpuratus_Hox-A7_1	M4		Tu et al, 2012	Tu, Qiang et al. “Gene structure in the sea urchin Strongylocentrotus purpuratus based on transcriptome analysis.” Genome research vol. 22,10 (2012): 2079-87. doi:10.1101/gr.139170.112
	Flagellophora sp.	DN269_c1_g2_i1.p1	CentHox	F.sp_CentHox	M4					Strongylocentrotus purpuratus	Spur_NP_999725	HoxHB1	S.purpuratus_HoxHB1	S.purpuratus_HB1	M4		Tu et al, 2012	Tu, Qiang et al. “Gene structure in the sea urchin Strongylocentrotus purpuratus based on transcriptome analysis.” Genome research vol. 22,10 (2012): 2079-87. doi:10.1101/gr.139170.112
35	Meara stichopi	DN62253_c0_g1_i1.p1	CentHox	M.stichopi_CentHox	M4					Strongylocentrotus purpuratus	Spur_XP_793141	HoxA7_2	S.purpuratus_HoxA7_2	S.purpuratus_Hox-A7_2	M4		Tu et al, 2012	Tu, Qiang et al. “Gene structure in the sea urchin Strongylocentrotus purpuratus based on transcriptome analysis.” Genome research vol. 22,10 (2012): 2079-87. doi:10.1101/gr.139170.112
	Xenoturbella bocki	DN76496_c0_g1_i2_m.266175	CentHox1	X.bocki_CentHox1	M4					Strongylocentrotus purpuratus	Spur_XP_003727685	HoxA5	S.purpuratus_HoxA5	S.purpuratus_Hox-A5	M4	M5	Tu et al, 2012	Tu, Qiang et al. “Gene structure in the sea urchin Strongylocentrotus purpuratus based on transcriptome analysis.” Genome research vol. 22,10 (2012): 2079-87. doi:10.1101/gr.139170.112
	Xenoturbella profunda	DN10926_c0_g1_i1.p2	CentHox1	X.profunda_CentHox1	M4					Caenorhabditis elegans	CCD63594.1	Hox4/lin39	C.elegans_Hox4_lin39	C.elegans_lin-39	M4		CSC, 1998	C. elegans Sequencing Consortium. “Genome sequence of the nematode C. elegans: a platform for investigating biology.” Science (New York, N.Y.) vol. 282,5396 (1998): 2012-8.
	Xenoturbella bocki	DN84275_c0_g2_i1_m.368677	CentHox2	X.bocki_CentHox2	M4	M7				Caenorhabditis elegans	CCD63638.1	Hox68/egl5	C.elegans_Hox68_egl5	C.elegans_egl-5			CSC, 1998	C. elegans Sequencing Consortium. “Genome sequence of the nematode C. elegans: a platform for investigating biology.” Science (New York, N.Y.) vol. 282,5396 (1998): 2012-8.
	Xenoturbella profunda	DN2968_c3_g1_i2.p1	CentHox2	X.profunda_CentHox2	M4	M7				Caenorhabditis elegans	AAG00458.1	Hox68/mab5	C.elegans_Hox68_mab5	C.elegans_MAB-5	M4		Grandien & Sommer, 2000	Unpublished
	Xenoturbella bocki	DN124767_c0_g1_i1_m.1167403	CentHox3	X.bocki_CentHox3	M4					Drosophila melanogaster	AAF54083.2	Hox4/Dfd	D.melanogaster_Hox4_Dfd	D.melanogaster_deformed	M4	M8	Adams et al, 2000	Adams, M D et al. “The genome sequence of Drosophila melanogaster.” Science (New York, N.Y.) vol. 287,5461 (2000): 2185-95.
	Xenoturbella profunda	DN7831_c0_g1_i2.p1	CentHox3	X.profunda_CentHox3	M4					Drosophila melanogaster	AAA19240.1	Hox5/Scr	D.melanogaster_Hox5_Scr	D.melanogaster_sex_combs_reduced	M4		Kaufman, 1994	Unpublished
Group/aa	Species	Sample ID.	Abb.	Node Label	Motif (N)	Motif (C)	Annotation Source			Drosophila melanogaster	AAF54081.1	Hox68/Ftz	D.melanogaster_Hox68_Ftz	D.melanogaster_fushi_tarazu			Adams et al, 2000	Adams, M D et al. “The genome sequence of Drosophila melanogaster.” Science (New York, N.Y.) vol. 287,5461 (2000): 2185-95.
	Aphanostoma virescens	DN18611_c0_g2_i1.p1	PostHox	A.virescens_PostHox	M8					Drosophila melanogaster	NP_536752.1	Hox68/Ubx	D.melanogaster_Hox68_Ubx	D.melanogaster_ultrabithorax		M6	Adams et al, 2000	Adams, M D et al. “The genome sequence of Drosophila melanogaster.” Science (New York, N.Y.) vol. 287,5461 (2000): 2185-95.
	Diopisthoporus gymnopharyngeus	DN2093_c0_g1_i1.p1	PostHox	D.gymnopharyngeus_PostHox						Drosophila melanogaster	AAF55360.2	Hox68/AbdA	D.melanogaster_Hox68_AbdA	D.melanogaster_abdominalA		M6	Adams et al, 2000	Adams, M D et al. “The genome sequence of Drosophila melanogaster.” Science (New York, N.Y.) vol. 287,5461 (2000): 2185-95.
	Diopisthoporus longitubus	DN4370_c0_g3_i1.p1	PostHox	D.longitubus_PostHox	M8					Drosophila melanogaster	CAA27417.1	Hox68/ANTP	D.melanogaster_Hox68_ANTP	D.melanogaster_antennapedia	M4		Schenuwly et al, 1986	Schneuwly, S et al. “Structural organization and sequence of the homeotic gene Antennapedia of Drosophila melanogaster.” The EMBO journal vol. 5,4 (1986): 733-9.
22	Faerlea glomerata	DN112790_c0_g1_i1.p1	PostHox	F.glomerata_PostHox	M8					Priapulus caudatus	AAD40645.1	Hox7/HB2/ANTP	P.caudatus_Hox7_HB2/ANTP	P.caudatus_HB2			de Rosa et al, 1999	de Rosa, R et al. “Hox genes in brachiopods and priapulids and protostome evolution.” Nature vol. 399,6738 (1999): 772-6. doi:10.1038/21631
	Haploposthia rubropunctata	DN94743_c0_g2_i1.p1	PostHox	H.rubropunctata_PostHox	M8					Priapulus caudatus	AAD40646.1	Hox6/HB3/ANTP	P.caudatus_Hox6_HB3/ANTP	P.caudatus_HB3			de Rosa et al, 1999	de Rosa, R et al. “Hox genes in brachiopods and priapulids and protostome evolution.” Nature vol. 399,6738 (1999): 772-6. doi:10.1038/21631
	Hofstenia miamia	DN2548_c0_g2_i3.p1	PostHox	H.miamia_PostHox	M8	M9			41	Priapulus caudatus	AAD40643.1	Hox4/Dfd	P.caudatus_Hox4_Dfd	P.caudatus_deformed			de Rosa et al, 1999	de Rosa, R et al. “Hox genes in brachiopods and priapulids and protostome evolution.” Nature vol. 399,6738 (1999): 772-6. doi:10.1038/21631
	Aphanostoma pulchra	DN3552_c2_g1_i3	PostHox	A.pulchra_PostHox	M8	M9			41	Priapulus caudatus	AAD40644.1	HB1/Scr	P.caudatus_Scr	P.caudatus_HB1			de Rosa et al, 1999	de Rosa, R et al. “Hox genes in brachiopods and priapulids and protostome evolution.” Nature vol. 399,6738 (1999): 772-6. doi:10.1038/21631
40	Neochildia fusca	DN22399_c0_g1_i3	PostHox	N.fusca_PostHox						Priapulus caudatus	AAD40647.1	Ubx	P.caudatus_Ubx	P.caudatus_ultrabithorax		M6	de Rosa et al, 1999	de Rosa, R et al. “Hox genes in brachiopods and priapulids and protostome evolution.” Nature vol. 399,6738 (1999): 772-6. doi:10.1038/21631
43	Nadina sp-2	DN484099_c0_g1_i1.p1	PostHox	N.sp2_PostHox						Capitella telata	ABY67959.1	Lox2	C.telata_Lox2	C.telata_lox2	M4	M6	Frobius et al, 2008	Fröbius, Andreas C et al. “Genomic organization and expression demonstrate spatial and temporal Hox gene colinearity in the lophotrochozoan Capitella sp. I.” PloS one vol. 3,12 (2008): e4004.
51	Pseudaphanostoma variabilis	DN1333_c0_g1_i2	PostHox	P.variabilis_PostHox		M9				Capitella telata	ABY67958.1	Lox4	C.telata_Lox4	C.telata_lox4	M4	M6	Frobius et al, 2008	Fröbius, Andreas C et al. “Genomic organization and expression demonstrate spatial and temporal Hox gene colinearity in the lophotrochozoan Capitella sp. I.” PloS one vol. 3,12 (2008): e4004.
	Paratomella rubra	DN5029_c0_g1_i1.p1	PostHox1	P.rubra_PostHox1	M8					Capitella telata	ABY67957.1	Lox5	C.telata_Lox5	C.telata_lox5	M4		Frobius et al, 2008	Fröbius, Andreas C et al. “Genomic organization and expression demonstrate spatial and temporal Hox gene colinearity in the lophotrochozoan Capitella sp. I.” PloS one vol. 3,12 (2008): e4004.
	Paratomella rubra	DN2536_c0_g1_i1.p1	PostHox2	P.rubra_PostHox2	M8					Capitella telata	ABY67956.1	Scr	C.telata_Scr	C.telata_sex_combs_reduced	M4		Frobius et al, 2008	Fröbius, Andreas C et al. “Genomic organization and expression demonstrate spatial and temporal Hox gene colinearity in the lophotrochozoan Capitella sp. I.” PloS one vol. 3,12 (2008): e4004.
	Philactinoposthia rhammifera	DN217114_c0_g1_i3.p1	PostHox	P.rhammifera_PostHox	M8	M9				Capitella telata	ABY67955.1	Dfd	C.telata_Dfd	C.telata_deformed	M4	M8	Frobius et al, 2008	Fröbius, Andreas C et al. “Genomic organization and expression demonstrate spatial and temporal Hox gene colinearity in the lophotrochozoan Capitella sp. I.” PloS one vol. 3,12 (2008): e4004.
	Philocelis karlingi	DN29798_c0_g1_i1.p1	PostHox	P.karlingi_PostHox	M8	M9				Capitella telata	ABY67962.1	ANTP2	C.telata_ANTP2	C.telata_antennapedia			Frobius et al, 2008	Fröbius, Andreas C et al. “Genomic organization and expression demonstrate spatial and temporal Hox gene colinearity in the lophotrochozoan Capitella sp. I.” PloS one vol. 3,12 (2008): e4004.
	Praesagittifera naikaiensis	DN35957_c0_g1_i1.p1	PostHox	P.naikaiensis_PostHox	M8	M9				Lottia gigantea	ESP02973.1/177860	Hox7/ANTP	L.gigantea_Hox7_Antp	L.gigantea_Antp	M4		Simakov et al, 2013	Simakov, Oleg et al. “Insights into bilaterian evolution from three spiralian genomes.” Nature vol. 493,7433 (2013): 526-31.
	Praesagittifera naikaiensis (G)	g54685.t1	PostHox	P.naikaiensis_G_PostHox	M8	M9				Lottia gigantea	ESP02970.1/110972	Hox4/Dfd	L.gigantea_Hox4_Dfd	L.gigantea_Dfd		M8	Simakov et al, 2013	Simakov, Oleg et al. “Insights into bilaterian evolution from three spiralian genomes.” Nature vol. 493,7433 (2013): 526-31.
	Solenofilomorpha sp-9	DN508891_c0_g1_i1	PostHox	S.sp9_PostHox						Lottia gigantea	ESP0297.1/86927	Hox5/Scr	L.gigantea_Hox5_Scr	L.gigantea_Scr	M4		Simakov et al, 2013	Simakov, Oleg et al. “Insights into bilaterian evolution from three spiralian genomes.” Nature vol. 493,7433 (2013): 526-31.
	Convolutriloba longiffisura	ACV87741.1	PostHox	C.longifissura_PostHox	M8	M9	Hejnol & Martindale, 2009			Lottia gigantea	ESP02974.1/185752	Hox7/Lox4	L.gigantea_Hox7_Lox4	L.gigantea_Lox4		M6	Simakov et al, 2013	Simakov, Oleg et al. “Insights into bilaterian evolution from three spiralian genomes.” Nature vol. 493,7433 (2013): 526-31.
	Symsagittifera roscoffensis	ACM69151.1	PostHox	S.roscoffensis_PostHox	M8	M9	Hejnol & Martindale, 2009			Lottia gigantea	ESP02975.1/156931	Lox2	L.gigantea_Lox2	L.gigantea_Lox2		M6	Simakov et al, 2013	Simakov, Oleg et al. “Insights into bilaterian evolution from three spiralian genomes.” Nature vol. 493,7433 (2013): 526-31.
	Flagellophora sp.	DN1338_c0_g1_i1.p1	PostHox	F.sp_PostHox						Lottia gigantea	ESP029752.1/89598	Lox5	L.gigantea_Lox5	L.gigantea_Lox5			Simakov et al, 2013	Simakov, Oleg et al. “Insights into bilaterian evolution from three spiralian genomes.” Nature vol. 493,7433 (2013): 526-31.
	Meara stichopi	DN29382_c0_g1_i1.p1	PostHox	M.stichopi_PostHox	M8				Group/aa	Species	Sample ID.	Abb.	Node Label		Motif (N)	Motif (C)	Source	Source Ext.
58	Nemertoderma westbladi (G)	contig 34201.9/g17009.t1	PostHox1	N.westbladi_G_PostHox1	M8					Branchiostoma floridae	XP035657469.1	Hox10	B.floridae_Hox10	B.floridae_Hox-A10-like	M8		Simakov et al, 2020	Simakov, Oleg et al. “Deeply conserved synteny resolves early events in vertebrate evolution.” Nature ecology & evolution vol. 4,6 (2020): 820-830. doi:10.1038/s41559-020-1156-z
	Nemertoderma westbladi	DN24098_c0_g1_i1.p1	PostHox2	N.westbladi_PostHox2	M8					Branchiostoma floridae	AAF81909.1	Hox11	B.floridae_Hox11	B.floridae_Hox11			Ferrier et al, 2000	Ferrier, D E et al. “The amphioxus Hox cluster: deuterostome posterior flexibility and Hox14.” Evolution & development vol. 2,5 (2000): 284-93.
	Sterreria psammicola	DN22930_c0_g1_i1.p1	PostHox	S.psammicola_PostHox						Branchiostoma floridae	AAF81903.1	Hox12	B.floridae_Hox12	B.floridae_Hox12			Ferrier et al, 2000	Ferrier, D E et al. “The amphioxus Hox cluster: deuterostome posterior flexibility and Hox14.” Evolution & development vol. 2,5 (2000): 284-93.
	Xenoturbella bocki	DN3733_c0_g1_i1_m.8775	PostHox	X. bocki_PostHox	M8					Branchiostoma floridae	AAF81904.1	Hox13	B.floridae_Hox13	B.floridae_Hox13			Ferrier et al, 2000	Ferrier, D E et al. “The amphioxus Hox cluster: deuterostome posterior flexibility and Hox14.” Evolution & development vol. 2,5 (2000): 284-93.
Group/aa	Species	Sample ID.	Abb.	Node Label	Motif (N)	Motif (C)	Annotation Source			Branchiostoma floridae	AAF81905.1	Hox14	B.floridae_Hox14	B.floridae_Hox14			Ferrier et al, 2000	Ferrier, D E et al. “The amphioxus Hox cluster: deuterostome posterior flexibility and Hox14.” Evolution & development vol. 2,5 (2000): 284-93.
25	Aphanostoma virescens	DN12247_c0_g1_i1	Cdx	A.virescens_Cdx		M11				Branchiostoma floridae	ABX39493.1	Hox9	B.floridae_Hox9	B.floridae_Hox9			Amemiya et al, 2008	Amemiya, C. T., Prohaska, S. J., Hill-Force, A., Cook, A., Wasserscheid, J., Ferrier, D. E., Pascual-Anaya, J., Garcia-Fernàndez, J., Dewar, K., & Stadler, P. F. (2008). The amphioxus Hox cluster: characterization, comparative genomics, and evolution. Journal of experimental zoology. Part B, Molecular and developmental evolution, 310(5), 465–477. https://doi.org/10.1002/jez.b.21213
29	Archaphanostoma agile	DN238864_c0_g1_i1	Cdx	A.agile_Cdx		M11				Branchiostoma lanceolatum	AFV93987.1	Hox15	B.lanceolatum_Hox15	B.lanceolatum_Hox15			Pascual-Anaya et al, 2012	Pascual-Anaya, J., Adachi, N., Alvarez, S., Kuratani, S., D'Aniello, S., & Garcia-Fernàndez, J. (2012). Broken colinearity of the amphioxus Hox cluster. EvoDevo, 3(1), 28. https://doi.org/10.1186/2041-9139-3-28
54	Diopisthoporus gymnopharyngeus	DN7168_c2_g1_i1	Cdx	D.gymnopharyngeus_Cdx		M11				Strongylocentrotus purpuratus	XP781650	HoxC9-like	S.purpuratus_HoxC9-like	S.purpuratus_Hox-C9-like			SUGSC et al, 2006	Sea Urchin Genome Sequencing Consortium et al. “The genome of the sea urchin Strongylocentrotus purpuratus.” Science (New York, N.Y.) vol. 314,5801 (2006): 941-52.
	Hofstenia miamia	DN783_c0_g4_i1.p1	Cdx	H.miamia_Cdx	M10	M11				Strongylocentrotus purpuratus	NP999774	HD-protein	S.purpuratus_Homeodomain-protein	S.purpuratus_HD-protein			Tu et al, 2012	Tu, Qiang et al. “Gene structure in the sea urchin Strongylocentrotus purpuratus based on transcriptome analysis.” Genome research vol. 22,10 (2012): 2079-87. doi:10.1101/gr.139170.112
	Aphanostoma pulchra	DN5366_c0_g1_i1.p1	Cdx	A.pulchra_Cdx	M10	M11				Strongylocentrotus purpuratus	XP011680299	HoxD9A	S.purpuratus_HoxD9A	S.purpuratus_Hox-D9A			SUGSC et al, 2006	Sea Urchin Genome Sequencing Consortium et al. “The genome of the sea urchin Strongylocentrotus purpuratus.” Science (New York, N.Y.) vol. 314,5801 (2006): 941-52.
58	Mecynostomum sp-14	DN22695_c0_g1_i1	Cdx	M.sp14_Cdx						Strongylocentrotus purpuratus	XP030828952	HoxA10	S.purpuratus_HoxA10	S.purpuratus_Hox-A10			SUGSC et al, 2006	Sea Urchin Genome Sequencing Consortium et al. “The genome of the sea urchin Strongylocentrotus purpuratus.” Science (New York, N.Y.) vol. 314,5801 (2006): 941-52.
44	Nadina sp-2	DN1022965_c0_g1_i1.p1	Cdx	N.sp2_Cdx		M11				Strongylocentrotus purpuratus	XP030828820	HoxB9	S.purpuratus_HoxB9	S.purpuratus_Hox-B9			SUGSC et al, 2006	Sea Urchin Genome Sequencing Consortium et al. “The genome of the sea urchin Strongylocentrotus purpuratus.” Science (New York, N.Y.) vol. 314,5801 (2006): 941-52.
36	Philactinoposthia rhammifera	DN48143_c0_g1_i1	Cdx	P.rhammifera_Cdx		M11				Strongylocentrotus purpuratus	XP030831495	HoxA10-like	S.purpuratus_HoxA10-like	S.purpuratus_Hox-A10-like			SUGSC et al, 2006	Sea Urchin Genome Sequencing Consortium et al. “The genome of the sea urchin Strongylocentrotus purpuratus.” Science (New York, N.Y.) vol. 314,5801 (2006): 941-52.
	Paratomella rubra	DN5805_c0_g1_i1.p1	Cdx1	P.rubra_Cdx1		M11				Caenorhabditis elegans	CAA22093.3	Hox91315/nob1	C.elegans_Hox91315_nob1	C.elegans_nob1			CSC, 1998	C. elegans Sequencing Consortium. “Genome sequence of the nematode C. elegans: a platform for investigating biology.” Science (New York, N.Y.) vol. 282,5396 (1998): 2012-8.
	Paratomella rubra	DN15021_c0_g1_i1.p1	Cdx2	P.rubra_Cdx2	M10	M11				Caenorhabditis elegans	CAA22081.2	Hox91315/php3	C.elegans_Hox91315_php3	C.elegans_php3			CSC, 1998	C. elegans Sequencing Consortium. “Genome sequence of the nematode C. elegans: a platform for investigating biology.” Science (New York, N.Y.) vol. 282,5396 (1998): 2012-8.
45	Philocelis karlingi	DN70751_c0_g1_i1.p1	Cdx	P.karlingi_Cdx		M11				Drosophila melanogaster	1604246A	AbdB	D.melanogaster_Hox91315_AbdB	D.melanogaster_Abd-B			Zavortink & Sakonju, 1989	Zavortink, M, and S Sakonju. “The morphogenetic and regulatory functions of the Drosophila Abdominal-B gene are encoded in overlapping RNAs transcribed from separate promoters.” Genes & development vol. 3,12A (1989): 1969-81.
	Praesagittifera naikaiensis	DN69_c1_g4_i1.p1	Cdx	P.naikaiensis_Cdx	M10	M11				Priapulus caudatus	AAD40649.1	Abd-B1/Abd-B	P.caudatus_AbdB1	P.caudatus_Abd-B1			de Rosa, et al, 1999	de Rosa, R et al. “Hox genes in brachiopods and priapulids and protostome evolution.” Nature vol. 399,6738 (1999): 772-6. doi:10.1038/21631
	Symsagittifera roscoffensis	SR_DN125595_Cdx	Cdx	S.roscoffensis_Cdx	M10	M11	Brauchle et al, 2018			Priapulus caudatus	AAD40648.1	Abd-B2/HB4	P.caudatus_AbdB2	P.caudatus_HB4			de Rosa, et al, 1999	de Rosa, R et al. “Hox genes in brachiopods and priapulids and protostome evolution.” Nature vol. 399,6738 (1999): 772-6. doi:10.1038/21631
	Nemertoderma westbladi (P)	jg13686.t1	Cdx	N.westbladi_P_Cdx	M10	M11				Capitella telata	ABY67961.1	Post1	C.telata_Post1	C.telata_post1			Frobius et al, 2008	Fröbius, Andreas C et al. “Genomic organization and expression demonstrate spatial and temporal Hox gene colinearity in the lophotrochozoan Capitella sp. I.” PloS one vol. 3,12 (2008): e4004.
	Meara stichopi	DN20245_c0_g1_i1.p1	Cdx	M.stichopi_Cdx	M10	M11				Capitella telata	ABY67960.1	Post2	C.telata_Post2	C.telata_post2			Frobius et al, 2008	Fröbius, Andreas C et al. “Genomic organization and expression demonstrate spatial and temporal Hox gene colinearity in the lophotrochozoan Capitella sp. I.” PloS one vol. 3,12 (2008): e4004.
	Xenoturbella bocki	Xb_DN63819_Cdx	Cdx	X.bocki_Cdx	N/A	N/A	Brauchle et al, 2018		59	Lottia gigantea	100031/ESP02980.1	Post1	L.gigantea_Post1	L.gigantea_Post1			Simakov et al, 2013	Simakov, Oleg et al. “Insights into bilaterian evolution from three spiralian genomes.” Nature vol. 493,7433 (2013): 526-31.
	Xenoturbella profunda	DN9420_c0_g1_i1.p1	Cdx	X.profunda_Cdx	M10	M11				Lottia gigantea	89720/ESP02977.1	Post2	L.gigantea_Post2	L.gigantea_Post2			Simakov et al, 2013	Simakov, Oleg et al. “Insights into bilaterian evolution from three spiralian genomes.” Nature vol. 493,7433 (2013): 526-31.
Group/aa	Species	Sample ID.	Abb.	Node Label	Motif (N)	Motif (C)	Annotation Source		Group/aa	Species	Sample ID.	Abb.	Node Label		Motif (N)	Motif (C)	Source	Source Ext.
	Diopisthoporus longitubus	DN16627_c0_g2_i1.p1	Gsx	D.longitubus_Gsx						Branchiostoma floridae	AAC39017.1	Cdx	B.floridae_Cdx	B.floridae_AmphiCdx			Brooke et al, 1998	Brooke, N M et al. “The ParaHox gene cluster is an evolutionary sister of the Hox gene cluster.” Nature vol. 392,6679 (1998): 920-2.
	Hofstenia miamia	DN30710_c0_g1_i1	Gsx	H.miamia_Gsx						Strongylocentrotus purpuratus	XP_789158	Cdx	S.purpuratus_Cdx	S.purpuratus_Cdx	M10		Brooke et al, 1998	Brooke, N M et al. “The ParaHox gene cluster is an evolutionary sister of the Hox gene cluster.” Nature vol. 392,6679 (1998): 920-2.
47	Aphanostoma pulchra	DN5812_c0_g1_i3	Gsx	A.pulchra_Gsx						Caenorhabditis elegans	1709361A	Cdx/pal1	C.elegans_Cdx_pal1	C.elegans_pal-1			Waring & Kenyon, 1991	Waring, D A, and C Kenyon. “Regulation of cellular responsiveness to inductive signals in the developing C. elegans nervous system.” Nature vol. 350,6320 (1991): 712-5.
	Pseudaphanostoma variabilis	DN14298_c0_g1_i1	Gsx	P.variabilis_Gsx						Drosophila melanogaster	P09085	Cdx/cad	D.melanogaster_Cdx_cad	D.melanogaster_caudal	M10		Mlodzik & Gehring, 1987	Mlodzik, M, and W J Gehring. “Expression of the caudal gene in the germ line of Drosophila: formation of an RNA and protein gradient during early embryogenesis.” Cell vol. 48,3 (1987): 465-78.
	Praesagittifera naikaiensis	g16172.t1	Gsx	P.naikaiensis_G_Gsx						Priapulus caudatus	AFY12010.1	Cdx/caudal	P.caudatus_Cdx_caudal	P.caudatus_caudal	M10		Martín-Durán et al, 2012	Martín-Durán, José M et al. “Deuterostomic development in the protostome Priapulus caudatus.” Current biology : CB vol. 22,22 (2012): 2161-6
	Symsagittifera roscoffensis	SR_DN87690_Gsx	Gsx	S.roscoffensis_Gsx	N/A	N/A	Brauchle et al, 2018			Capitella telata	AAZ95508.1	Caudal	C.telata_Caudal	C.telata_caudal	M10	M11	Frobius et al, 2006	Fröbius, Andreas C, and Elaine C Seaver. “ParaHox gene expression in the polychaete annelid Capitella sp. I.” Development genes and evolution vol. 216,2 (2006): 81-8.
	Xenoturbella bocki	DN115451_c0_g1_i1|m.1141018	Gsx2	X.bocki_Gsx (homolog to Gsx2)			Brauchle et al, 2018		58	Lottia gigantea	197335/XP009065931.1	Cdx	L.gigantea_Cdx	L.gigantea_Cdx	M10		Simakov et al, 2013	Simakov, Oleg et al. “Insights into bilaterian evolution from three spiralian genomes.” Nature vol. 493,7433 (2013): 526-31.
	Xenoturbella bocki	xboc.6 | ENA|CAMGYH010001681.1_contig: 3C-assembly_contig_1895	Gsx1	X.bocki_G_Gsx1	N/A	N/A			Group/aa	Species	Sample ID.	Abb.	Node Label		Motif (N)	Motif (C)	Source	Source Ext.
37	Xenoturbella profunda	DN5161_c0_g1_i1.p1	Gsx	X.profunda_Gsx						Branchiostoma floridae	AAC39015.1	Gsx	B.floridae_Gsx	B.floridae_AmphiGsx			Brooke et al, 1998	Brooke, N M et al. “The ParaHox gene cluster is an evolutionary sister of the Hox gene cluster.” Nature vol. 392,6679 (1998): 920-2.
Group/aa	Species	Sample ID.	Abb.	Node Label	Motif (N)	Motif (C)	Annotation Source			Strongylocentrotus purpuratus	XP_784486	Gsx/HB1	S.purpuratus_Gsx_HB1	S.purpuratus_Gs_HB1			SUGSC et al, 2006	Sea Urchin Genome Sequencing Consortium et al. “The genome of the sea urchin Strongylocentrotus purpuratus.” Science (New York, N.Y.) vol. 314,5801 (2006): 941-52.
56	Archaphanostoma agile	DN46901_c0_g1	Evx	A.agile_Evx						Drosophila melanogaster	NP_996087.2	Gsx/Ind	D.melanogaster_Gsx_Ind	D.melanogaster_Ind			Adams et al, 2000	Adams, M D et al. “The genome sequence of Drosophila melanogaster.” Science (New York, N.Y.) vol. 287,5461 (2000): 2185-95.
	Diopisthoporus longitubus	DN30082_c0_g1	Evx	D.longitubus_Evx						Capitella telata	AAZ23124.1	Gsx	C.telata_Gsx	C.telata_Gsx			Frobius & Seaver, 2006	Fröbius, Andreas C, and Elaine C Seaver. “ParaHox gene expression in the polychaete annelid Capitella sp. I.” Development genes and evolution vol. 216,2 (2006): 81-8.
	Hofstenia miamia	DN16492_c1_g1_i1.p1	Evx	H.miamia_Evx		M14			58	Lottia gigantea	99857/XP_009065436.1	Gsx	L.gigantea_Gsx	L.gigantea_Gsx			Simakov et al, 2013	Simakov, Oleg et al. “Insights into bilaterian evolution from three spiralian genomes.” Nature vol. 493,7433 (2013): 526-31.
33	Aphanostoma pulchra	DN17732_c0_g1_i1.p1	Evx	A.pulchra_Evx		M14				Nematostella vectensis	ABG67765.1	Gsx	N.vectensis_Gsx	N.vectensis_GSX			Chourrout et al, 2006	Chourrout, D et al. “Minimal ProtoHox cluster inferred from bilaterian and cnidarian Hox complements.” Nature vol. 442,7103 (2006): 684-7.
	Paratomella rubra	DN28693_c0_g1	Evx	P.rubra_Evx		M14			Group/aa	Species	Sample ID.	Abb.	Node Label		Motif (N)	Motif (C)	Source	Source Ext.
	Praesagittifera naikaiensis	g22828.t1	Evx	P.naikaiensis_G_Evx		M14				Branchiostoma floridae	AAC39016.1	Xlox	B.floridae_Xlox	B.floridae_AmphiXlox			Brooke et al, 1998	Brooke, N M et al. “The ParaHox gene cluster is an evolutionary sister of the Hox gene cluster.” Nature vol. 392,6679 (1998): 920-2.
30	Pseudaphanostoma variabilis	DN12249_c0_g1	Evx	P.variabilis_Evx	M13	M14				Strongylocentrotus purpuratus	NP999815	Splox	S.purpuratus_Xlox	S.purpuratus_Splox		M12	Cole et al, 2009	Cole, Alison G et al. “Two ParaHox genes, SpLox and SpCdx, interact to partition the posterior endoderm in the formation of a functional gut.” Development (Cambridge, England) vol. 136,4 (2009): 541-9.
	Symsagittifera roscoffensis	SR_DN124972	Evx	S.roscoffensis_Evx	M13	M14	Brauchle et al, 2018		27	Priapulus caudatus	AAD40650.1	Xlox	P.caudatus_Xlox	P.caudatus_HB5			de Rosa, et al, 1999	de Rosa, R et al. “Hox genes in brachiopods and priapulids and protostome evolution.” Nature vol. 399,6738 (1999): 772-6. doi:10.1038/21631
	Nemertoderma westbladi	DN26631_c0_g1	Evx2	N.westbladi_Evx2		M14				Capitella telata	AAZ95509.1	Xlox	C.telata_Xlox	C.telata_Xlox		M12	Frobius & Seaver, 2006	Fröbius, Andreas C, and Elaine C Seaver. “ParaHox gene expression in the polychaete annelid Capitella sp. I.” Development genes and evolution vol. 216,2 (2006): 81-8.
	Nemertoderma westbladi (P)	jg2654.t1	Evx1	N.westbladi_P_Evx1		M14				Lottia gigantea	JGIe_gw1.80.260.1	Xlox	L.gigantea_Xlox	L.gigantea_Xlox			Wolleson et al, 2015	Wollesen, T., Rodríguez Monje, S.V., McDougall, C. et al. The ParaHox gene Gsx patterns the apical organ and central nervous system but not the foregut in scaphopod and cephalopod mollusks. EvoDevo 6, 41 (2015).
	Sterreria psammicola	DN82957_c0_g1	Evx	S.psammicola_Evx		M14			Group/aa	Species	Sample ID.	Abb.	Node Label		Motif (N)	Motif (C)	Source	Source Ext.
43	Xenoturbella bocki	DN14752_c0_g2_i1|m.34886	Evx	X.bocki_Evx		M14				Branchiostoma floridae	AAK58953.1	Evx/EvxA	B.floridae_EvxA	B.floridae_amphiEvxA		M14	Ferrier et al, 2001	Ferrier, D. E., Minguillón, C., Cebrián, C., & Garcia-Fernàndez, J. (2001). Amphioxus Evx genes: implications for the evolution of the Midbrain-Hindbrain Boundary and the chordate tailbud. Developmental biology, 237(2), 270–281. https://doi.org/10.1006/dbio.2001.0375
Group/aa	Species	Sample ID.	Abb.	Node Label	Motif (N)	Motif (C)	Annotation Source			Branchiostoma floridae	AAK58954.1	Evx/EvxB	B.floridae_EvxB	B.floridae_amphiEvxB			Ferrier et al, 2001	Ferrier, D. E., Minguillón, C., Cebrián, C., & Garcia-Fernàndez, J. (2001). Amphioxus Evx genes: implications for the evolution of the Midbrain-Hindbrain Boundary and the chordate tailbud. Developmental biology, 237(2), 270–281. https://doi.org/10.1006/dbio.2001.0375
	Aphanostoma virescens	DN4174_c0_g1	Meox	A.virescens_Mox						Strongylocentrotus purpuratus	NP999816.1	Evx	S.purpuratus_Evx	S.purpuratus_even-skipped-like			Tu et al, 2012	Tu, Q., Cameron, R. A., Worley, K. C., Gibbs, R. A., & Davidson, E. H. (2012). Gene structure in the sea urchin Strongylocentrotus purpuratus based on transcriptome analysis. Genome research, 22(10), 2079–2087. https://doi.org/10.1101/gr.139170.112
	Haploposthia lactomaculata	DN156231_c0_g1	Meox	H.lactomaculata_Mox						Caenorhabditis elegans	CAA97809.1	Evx/vab7	C.elegans_Evx_vab7	C.elegans_vab-7			CSC, 1998	C. elegans Sequencing Consortium. “Genome sequence of the nematode C. elegans: a platform for investigating biology.” Science (New York, N.Y.) vol. 282,5396 (1998): 2012-8.
	Hofstenia miamia (G)	hmia.4 | SCFE01000014.1_1981352-1981528_Forward	Meox	H.miamia_G_Mox	N/A	N/A				Drosophila melanogaster	AAF58865.1	Evx/Eve	D.melanogaster_Evx_eve	D.melanogaster_even-skipped			Adams et al, 2000	Adams, M D et al. “The genome sequence of Drosophila melanogaster.” Science (New York, N.Y.) vol. 287,5461 (2000): 2185-95.
	Aphanostoma pulchra	DN27330_c0_g1	Meox	A.pulchra_Mox						Priapulus caudatus	AKU77019.1	Evx	P.caudatus_Evx	P.caudatus_Evx		M14	Martín-Durán & Hejnol, 2015	Martín-Durán, J. M., & Hejnol, A. (2015). The study of Priapulus caudatus reveals conserved molecular patterning underlying different gut morphogenesis in the Ecdysozoa. BMC biology, 13, 29.
	Notocelis gullmarensis	DN15275_c1_g1_i1	Meox	N.gullmarensis_Mox					Group/aa	Species	Sample ID.	Abb.	Node Label		Motif (N)	Motif (C)	Source	Source Ext.
	Philocelis karlingi	DN419352_c0_g1	Meox	P.karlingi_Mox	M15					Branchiostoma floridae	AAM09689.1	Mox	B.floridae_Mox	B.floridae_amphiMox			Minguillón & Garcia-Fernández, 2002	Minguillón, C., & Garcia-Fernàndez, J. (2002). The single amphioxus Mox gene: insights into the functional evolution of Mox genes, somites, and the asymmetry of amphioxus somitogenesis. Developmental biology, 246(2), 455–465. https://doi.org/10.1006/dbio.2002.0660
43	Philactinoposthia rhammifera	DN319416_c0_g1	Meox	P.rhammifera_Mox	M15					Strongylocentrotus purpuratus	XP030828696.1	Mox2/Meox	S.purpuratus_Mox2	S.purpuratus_MOX-2			/	/
52	Meara stichopi	DN59152_c0_g1	Meox	M.stichopi_Mox						Drosophila melanogaster	AAF56025.1	Meox/Btn	D.melanogaster_Meox_Btn	D.melanogaster_buttonless			Adams et al, 2000	Adams, M D et al. “The genome sequence of Drosophila melanogaster.” Science (New York, N.Y.) vol. 287,5461 (2000): 2185-95.
	Nemertoderma westbladi (P)	jg17518.t1	Meox	N.westbladi_P_Mox						Priapulus caudatus	XP014669425.1	Mox2	P.caudatus_Mox2	P.caudatus_MOX-2			Martín-Durán & Hejnol, 2015	Martín-Durán, J. M., & Hejnol, A. (2015). The study of Priapulus caudatus reveals conserved molecular patterning underlying different gut morphogenesis in the Ecdysozoa. BMC biology, 13, 29.
	Xenoturbella bocki	DN86948_c1_g1_i1|m.424178	Meox	X.bocki_Mox						Nematostella vectensis	AFJ11249.1	MoxA	N.vectensis_MoxA	N.vectensis_MoxA			Ryan et al, 2007	Ryan, J. F., Mazza, M. E., Pang, K., Matus, D. Q., Baxevanis, A. D., Martindale, M. Q., & Finnerty, J. R. (2007). Pre-bilaterian origins of the Hox cluster and the Hox code: evidence from the sea anemone, Nematostella vectensis. PloS one, 2(1), e153. https://doi.org/10.1371/journal.pone.0000153
Group/aa	Species	Sample ID.	Abb.	Node Label	Motif (N)	Motif (C)	Annotation Source			Nematostella vectensis	AFJ11246.1	MoxB	N.vectensis_MoxB	N.vectensis_MoxB			Ryan et al, 2007	Ryan, J. F., Mazza, M. E., Pang, K., Matus, D. Q., Baxevanis, A. D., Martindale, M. Q., & Finnerty, J. R. (2007). Pre-bilaterian origins of the Hox cluster and the Hox code: evidence from the sea anemone, Nematostella vectensis. PloS one, 2(1), e153. https://doi.org/10.1371/journal.pone.0000153
	Nemertoderma westbladi (P)	jg19322.t1	Gbx	N.westbladi_P_Gbx						Nematostella vectensis	AFJ11247.1	MoxC	N.vectensis_MoxC	N.vectensis_MoxC			Ryan et al, 2007	Ryan, J. F., Mazza, M. E., Pang, K., Matus, D. Q., Baxevanis, A. D., Martindale, M. Q., & Finnerty, J. R. (2007). Pre-bilaterian origins of the Hox cluster and the Hox code: evidence from the sea anemone, Nematostella vectensis. PloS one, 2(1), e153. https://doi.org/10.1371/journal.pone.0000153
	Xenoturbella bocki	DN90720_c0_g1_i1|m.547254	Gbx	X.bocki_Gbx			Brauchle et al, 2018			Nematostella vectensis	AFJ11248.1	MoxD	N.vectensis_MoxD	N.vectensis_MoxD			Ryan et al, 2007	Ryan, J. F., Mazza, M. E., Pang, K., Matus, D. Q., Baxevanis, A. D., Martindale, M. Q., & Finnerty, J. R. (2007). Pre-bilaterian origins of the Hox cluster and the Hox code: evidence from the sea anemone, Nematostella vectensis. PloS one, 2(1), e153. https://doi.org/10.1371/journal.pone.0000153
	Xenoturbella bocki	xboc.57 | ENA|CAMGYH010001576.1_contig: 3C-assembly_contig_1790	Gbx	/	N/A	N/A			Group/aa	Species	Sample ID.	Abb.	Node Label		Motif (N)	Motif (C)	Source	Source Ext.
Group/aa	Species	Sample ID.	Abb.	Node Label	Motif (N)	Motif (C)	Annotation Source			Branchiostoma floridae	AAG33015.1	Mnx	B.floridae_Mnx	B.floridae_Mnx			Ferrier et al, 2001	Ferrier, D. E., Brooke, N. M., Panopoulou, G., & Holland, P. W. (2001). The Mnx homeobox gene class defined by HB9, MNR2 and amphioxus AmphiMnx. Development genes and evolution, 211(2), 103–107. https://doi.org/10.1007/s004270000124
	Diopisthoporus gymnopharyngeus	DIOP_GYMN_TRINITY_DN5678_c0_g1	Mnx	D.gymnopharyngeus_Mnx						Strongylocentrotus purpuratus	XP782803.3	Mn&P	S.purpuratus_MN&P	S.purpuratus_MN&P			/	/
55	Hofstenia miamia	HOFS_MIAM_TRINITY_DN21149_c0_g1	Mnx	H.miamia_Mnx						Caenorhabditis elegans	CCD66437.1	Mnx	C.elegans_Mnx_ceh12	C.elegans_ceh12			CSC, 1998	C. elegans Sequencing Consortium. “Genome sequence of the nematode C. elegans: a platform for investigating biology.” Science (New York, N.Y.) vol. 282,5396 (1998): 2012-8.
	Aphanostoma pulchra	ISOD_PULC_TRINITY_DN30081_c0_g1	Mnx	A.pulchra_Mnx						Drosophila melanogaster	AAF50503.1	Mnx/Exex	D.melanogaster_Mnx_Exex	D.melanogaster_extra-extra			Adams et al, 2000	Adams, M. D., Celniker, S. E., Holt, R. A., Evans, C. A., Gocayne, J. D., Amanatides, P. G., Scherer, S. E., Li, P. W., Hoskins, R. A., Galle, R. F., George, R. A., Lewis, S. E., Richards, S., Ashburner, M., Henderson, S. N., Sutton, G. G., Wortman, J. R., Yandell, M. D., Zhang, Q., Chen, L. X., … Venter, J. C. (2000). The genome sequence of Drosophila melanogaster. Science (New York, N.Y.), 287(…
46	Nadina sp-2	NADI_SP2_TRINITY_DN19972_c0_g1	Mnx	N.sp2_Mnx					Group/aa	Species	Sample ID.	Abb.	Node Label		Motif (N)	Motif (C)	Source	Source Ext.
38	Philactinoposthia rhammifera	PHIL_RHAM_TRINITY_DN64864_c0_g1	Mnx	P.rhammifera_Mnx						Branchiostoma floridae	ABD85192.1	Gbx	B.floridae_Gbx	B.floridae_Gbx			Castro et al, 2006	Castro, L. F., Rasmussen, S. L., Holland, P. W., Holland, N. D., & Holland, L. Z. (2006). A Gbx homeobox gene in amphioxus: insights into ancestry of the ANTP class and evolution of the midbrain/hindbrain boundary. Developmental biology, 295(1), 40–51. https://doi.org/10.1016/j.ydbio.2006.03.003
	Symsagittifera roscoffensis	SR_DN123752_Mnx	Mnx	S.roscoffensis_Mnx	N/A	N/A	Brauchle et al, 2018			Strongylocentrotus purpuratus	XP030828851	Gbx/Unpg	S.purpuratus_Gbx_Unpg	S.purpuratus_unplugged			/	/
	Meara stichopi	MEAR_STIC_TRINITY_DN44634_c0_g1	Mnx	M.stichopi_Mnx						Drosophila melanogaster	AAF58968.1	Gbx/Unpg	D.melanogaster_Gbx_Unpg	D.melanogaster_unplugged			Adams et al, 2000	Adams, M D et al. “The genome sequence of Drosophila melanogaster.” Science (New York, N.Y.) vol. 287,5461 (2000): 2185-95.
	Nemertoderma westbladi	NEME_WEST_TRINITY_DN157259_c0_g1	Mnx	N.westbladi_Mnx					Group/aa	Species	Sample ID.	Abb.	Node Label		Motif (N)	Motif (C)	Source	Source Ext.
21	Sterreria psammicola	STERR_PSAM_TRINITY_DN93595_c0_g1	Mnx	S.psammicola_Mnx						Branchiostoma lanceolatum	XP_066300521.1	Rough	B.lanceolatum_Rough-like	B.lanceolatum_rough-like		M16	Spruyt et al, 1998	Spruyt, N., Delarbre, C., Gachelin, G., & Laudet, V. (1998). Complete sequence of the amphioxus (Branchiostoma lanceolatum) mitochondrial genome: relations to vertebrates. Nucleic acids research, 26(13), 3279–3285. https://doi.org/10.1093/nar/26.13.3279
53	Xenoturbella bocki	X.bocki_Mnx_ENA|CAMGYH010001675_contig: 3C-assembly_contig_1889	Mnx	X.bocki_G_Mnx	N/A	N/A				Holothuria leucospilota	KAJ8035544.1	Rough	H.leucospilota_Rough	H.leucospilota_rough		M16	Chen et al, 2023	Chen, T., Ren, C., Wong, N. K., Yan, A., Sun, C., Fan, D., Luo, P., Jiang, X., Zhang, L., Ruan, Y., Li, J., Wu, X., Huo, D., Huang, J., Li, X., Wu, F., E, Z., Cheng, C., Zhang, X., Wang, Y., … Hu, C. (2023). The Holothuria leucospilota genome elucidates sacrificial organ expulsion and bioadhesive trap enriched with amyloid-patterned proteins. Proceedings of the National Academy of Sciences of the…
Group/aa	Species	Sample ID.	Abb.	Node Label	Motif (N)	Motif (C)	Annotation Source			Caenorhabditis elegans	Nematode|R06F6.6|Ro|ANTP (HOMEODB)	Rough-like	C.elegans_Ro	C.elegans_Ro			Zhong, Butts & Holland	Zhong, Y. F., Butts, T., & Holland, P. W. (2008). HomeoDB: a database of homeobox gene diversity. Evolution & development, 10(5), 516–518. https://doi.org/10.1111/j.1525-142X.2008.00266.x
	Archaphanostoma agile	ARCH_AGIL_TRINITY_DN34893_c0_g1_i1	Ro	A.agile_Ro		M16				Drosophila melanogaster	NP_524521.1	Rough-like	D.melanogaster_Rough	D.melanogaster_rough		M16	Matthews et al, 2015	Matthews, B. B., Dos Santos, G., Crosby, M. A., Emmert, D. B., St Pierre, S. E., Gramates, L. S., Zhou, P., Schroeder, A. J., Falls, K., Strelets, V., Russo, S. M., Gelbart, W. M., & FlyBase Consortium (2015). Gene Model Annotations for Drosophila melanogaster: Impact of High-Throughput Data. G3 (Bethesda, Md.), 5(8), 1721–1736. https://doi.org/10.1534/g3.115.018929
	Diopisthoporus gymnopharyngeus	DIOP_GYMN_TRINITY_DN3891_c4_g1_i1	Ro	D.gymnopharyngeus_Ro		M16				Haliotis asinina	XP_067686452.1	Rough	H.asinina_Rough-like	H.asinina_rough-like		M16	/	/
	Eumecynostomum macrobursalium	EUME_MACR_TRINITY_DN4455_c0_g1_i1	Ro	E.macrobursalium_Ro		M16				Nematostella vectensis	ACT36592.1	Rough	N.vectensis_Ro	N.vectensis_rough		M16	Ryan et al, 2007	Ryan, Joseph F et al. “Pre-bilaterian origins of the Hox cluster and the Hox code: evidence from the sea anemone, Nematostella vectensis.” PloS one vol. 2,1 e153. 24 Jan. 2007, doi:10.1371/journal.pone.0000153
	Hofstenia miamia	QFQ66886.1	Ro1	H.miamia_Ro1		M16	Tewari et al, 2019		Group/aa	Species	Sample ID.	Abb.	Node Label		Motif (N)	Motif (C)	Source	Source Ext.
	Hofstenia miamia	HOFS_MIAM_TRINITY_DN70931_c0_g1_i1	Ro2	H.miamia_Ro2		M16				Nematostella vectensis	ACT36587.1	Anthox6a	N.vectensis_AnthozoanHox6A	N.vectensis_Anthox6a	M4		Ryan et al, 2007	Ryan, Joseph F et al. “Pre-bilaterian origins of the Hox cluster and the Hox code: evidence from the sea anemone, Nematostella vectensis.” PloS one vol. 2,1 e153. 24 Jan. 2007, doi:10.1371/journal.pone.0000153
	Aphanostoma pulchra	ISOD_PULC_TRINITY_DN17362_c0_g1_i1	Ro	A.pulchra_Ro		M16				Nematostella vectensis	ABB86451.1	Anthox1	N.vectensis_AnthozoanHox1	N.vectensis_Anthox1			Ryan et al, 2006	Ryan, Joseph F et al. “The cnidarian-bilaterian ancestor possessed at least 56 homeoboxes: evidence from the starlet sea anemone, Nematostella vectensis.” Genome biology vol. 7,7 (2006): R64. doi:10.1186/gb-2006-7-7-R64
	Symsagittifera roscoffensis	SR_DN119820	Ro	S.roscoffensis_Rough	N/A	N/A	Brauchle et al, 2018			Nematostella vectensis	ACT36586.1	Anthox1a	N.vectensis_AnthozoanHox1A	N.vectensis_Anthox1a			Ryan et al, 2007	Ryan, Joseph F et al. “Pre-bilaterian origins of the Hox cluster and the Hox code: evidence from the sea anemone, Nematostella vectensis.” PloS one vol. 2,1 e153. 24 Jan. 2007, doi:10.1371/journal.pone.0000153
	Nemertoderma westbladi	NEME_WEST_TRINITY_DN82866_c0_g1_i1	Ro	N.westbladi_Ro		M16				Nematostella vectensis	ABB86465.1	Anthox6	N.vectensis_AnthozoanHox6	N.vectensis_Anthox6			Ryan et al, 2006	Ryan, Joseph F et al. “The cnidarian-bilaterian ancestor possessed at least 56 homeoboxes: evidence from the starlet sea anemone, Nematostella vectensis.” Genome biology vol. 7,7 (2006): R64. doi:10.1186/gb-2006-7-7-R64
	Meara stichopi	MEAR_STIC_TRINITY_DN18368_c0_g1_i1	Ro	M.stichopi_Ro		M16				Nematostella vectensis	ACT36588.1	Anthox7	N.vectensis_AnthozoanHox7	N.vectensis_Anthox7	M4		Ryan et al, 2007	Ryan, Joseph F et al. “Pre-bilaterian origins of the Hox cluster and the Hox code: evidence from the sea anemone, Nematostella vectensis.” PloS one vol. 2,1 e153. 24 Jan. 2007, doi:10.1371/journal.pone.0000153
	Xenoturbella bocki	xboc.18 | >ENA|CAMGYH010001675|CAMGYH010001675.1 Xenoturbella bocki genome assembly, contig: 3C-assembly_contig_1889 frame=-3	Ro	X.bocki_G_Ro	N/A	N/A				Nematostella vectensis	ABB86463.1	Anthox8a	N.vectensis_AnthozoanHox8A	N.vectensis_Anthox8a			Ryan et al, 2006	Ryan, Joseph F et al. “The cnidarian-bilaterian ancestor possessed at least 56 homeoboxes: evidence from the starlet sea anemone, Nematostella vectensis.” Genome biology vol. 7,7 (2006): R64. doi:10.1186/gb-2006-7-7-R64
										Nematostella vectensis	ACT36589.1	Anthox8b	N.vectensis_AnthozoanHox8B	N.vectensis_Anthox8b	M4		Ryan et al, 2007	Ryan, Joseph F et al. “Pre-bilaterian origins of the Hox cluster and the Hox code: evidence from the sea anemone, Nematostella vectensis.” PloS one vol. 2,1 e153. 24 Jan. 2007, doi:10.1371/journal.pone.0000153
										Nematostella vectensis	ACT36593.1	HD117	N.vectensis_HD117	N.vectensis_HD117			Ryan et al, 2007	Ryan, Joseph F et al. “Pre-bilaterian origins of the Hox cluster and the Hox code: evidence from the sea anemone, Nematostella vectensis.” PloS one vol. 2,1 e153. 24 Jan. 2007, doi:10.1371/journal.pone.0000153
										Nematostella vectensis	ACT36590.1/ABC16641.1	HD065/XloxCdx	N.vectensis_HD065	N.vectensis_HD065			Ryan et al, 2006	Ryan, Joseph F et al. “The cnidarian-bilaterian ancestor possessed at least 56 homeoboxes: evidence from the starlet sea anemone, Nematostella vectensis.” Genome biology vol. 7,7 (2006): R64. doi:10.1186/gb-2006-7-7-R64

## Sheet: motif_Stats
Supplementary Table 3A: Motif list and MEME annotations (all species)								Supplementary Table 3B: Motif summary with MEME e-value (all species)
	M1 - ANTHOX - N-TERM	start	p-value	site	name	alt. name (MEME)			NAME	MOTIF	e-value	site count	width	llr
	P.naikaiensis_G_AntHox_g	8	3.29e-16	NGNPVAAHLAGGCHLGPGVQ	HLAAGCHLGPGVQ	/			M1 - ANTHOX - N-TERM	HLAAGCHLGPGVQ	3.9e-06	3	15	101
	S.roscoffensis_Hox1_ACM6	8	4.92e-16	HAGAAGTHLASGCHLGPGVQ	HLAAGCHLGPGVQ	/			M2 - ANTHOX - N-TERM	KRSQPNAVSK	1.8e-08	7	15	188
	C.longifissura_AntHox_AC	8	1.81e-14	ASAVGAHLTAAGCHLGPGVQ	HLAAGCHLGPGVQ	/			M3 - ANTHOX - C-TERM	KEGK	2.3e-13	12	8	176
	M2 - ANTHOX - N-TERM	start	p-value	site	name	alt. name (MEME)			M4 - CENTHOX - N-TERM	WM	4.1e-129	37	11	615
	X.bocki_AntHox_DN2325_c0	1	3.09e-15	KRSQPRAVSKNGFMPGYPSR	KRSQPNAVSK	KRSQPRAAKKNEFIY			M5 - CENTHOX - C-TERM	NLKSMSQVDAI	2.9e-19	8	11	194
	X.profunda_AntHox_DN4418	1	3.98e-15	KRSQPRAVSRNGFIPGYPSR	KRSQPNAVSK	KRSQPRAAKKNEFIY			M6 - CENTHOX - C-TERM	QAIKELNEQ	4.5e-06	7	9	133
	N.westbladi_AntHox_DN107	3	1.06e-14	RLKRSQPNANKSHEFGYAGQ	KRSQPNAVSK	KRSQPRAAKKNEFIY			M7 - CENTHOX - C-TERM	IGNKRSVDYAESGST	0.017	2	15	86
	C.elegans_ceh13_Hox1_CAA	5	1.04e-11	WMHTKRSQRPAAPKKKVIDE	KRSQPNAVSK	KRSQPRAAKKNEFIY			M8 - POSTHOX - N-TERM	GMAWMARNV	1.8e-45	19	9	307
	H.miamia_AntHox_DN12408_	2	1.69e-10	IKRNQPNALKSAQQAQFPNQ	KRSQPNAVSK	KRSQPRAAKKNEFIY			M9 - POSTHOX - C-TERM	PTMHLV	0.00022	11	6	129
	P.rubra_AntHox_DN20984_c	3	2.39e-09	KVKRSQNGIASKLSSPFSSQ	KRSQPNAVSK	KRSQPRAAKKNEFIY			M10 - CDX - N-TERM	SSTYRYNPQTGKTRT	3.2e-62	14	20	416
	B.floridae_Hox1_BAA78620	2	2.76e-09	LKRNPPRTGKPGEYGFTTSG	KRSQPNAVSK	KRSQPRAAKKNEFIY			M11 - CDX - C-TERM	RK	3.3e-06	15	7	156
	M3 - ANTHOX - C-TERM	start	p-value	site	name	alt. name (MEME)			M12 - XLOX - N-TERM	HQWKANWPGANFQDFDE	0.036	2	17	81
	X.profunda_AntHox_RANDOM	1	1.60e-08 .	KEGKLAALCTFAYRPRCH	KEGK	KEGKLAAP			M13 - EVX - N-TERM	ECSIVN	0.0043	2	6	40
	X.bocki_AntHox_DN2325_c0	1	1.60e-08 .	KEGKLAALCVLVEFPHYV	KEGK	KEGKLAAP			M14 - EVX - C-TERM	WPYLDPYYYAYLVSR	1.2e-44	12	15	324
	D.longitubus_AntHox_DN12	1	1.60e-08 .	KEGKLIVDKY	KEGK	KEGKLAAP			M15 - MOX - N-TERM	KRRGVRTASIGEGGMNEC	1.3e-07	2	18	106
	C.longifissura_AntHox_RA	1	2.49e-08 .	KEGKLSFPGHWAAPHTVY	KEGK	KEGKLAAP			M16 - RO - C-TERM	KAQLDQQ	1.7e-24	10	10	195
	P.naikaiensis_G_AntHox_R	1	3.73e-08 .	KEGKLSHPYSVSHMGQVM	KEGK	KEGKLAAP
	S.roscoffensis_Hox1_RAND	1	4.31e-08 .	KEGKLSHCQAETWQDQKA	KEGK	KEGKLAAP			antHox
	H.miamia_AntHox_RANDOM	1	9.50e-08 .	KEGKLGNWKFHKQRWLMC	KEGK	KEGKLAAP			centHox
	A.virescens_AntHox_RANDO	1	1.02e-07 .	KEGKLAYGAEGEGWSAMV	KEGK	KEGKLAAP			postHox
	P.karlingi_AntHox_RANDOM	1	4.82e-07 .	KEGKQILMYVYHSITGYG	KEGK	KEGKLAAP			cdx
	P.rhammifera_AntHox_RAND	1	9.16e-07 .	KEGKQISPQGDTIDETAD	KEGK	KEGKLAAP			gsx
	N.westbladi_AntHox_RANDO	1	1.04e-06 .	KEGKHYVVAMLMRQAFHD	KEGK	KEGKLAAP			xlox
	D.melanogaster_Lab_Hox1_	1	2.23e-05 .	KEGLIPADILTQHSTSVI	KEGK	KEGKLAAP			evx
	M4 - CENTHOX - N-TERM	start	p-value	site	name	alt. name (MEME)			mox
	X.profunda_CentHox3_DN78	1	4.42e-12	IYPWMRKGHSNSSRLVGNGE	WM	IYPWMRKRHPT			mnx
	X.bocki_CentHox3_DN12476	1	4.42e-12	IYPWMRKGHSNTARLVGNGE	WM	IYPWMRKRHPT			gbx
	B.lanceolatum_Hox5_ACJ74	3	6.27e-11	IPMYPWMRKIHLNHSAGTGD	WM	IYPWMRKRHPT			ro
	D.melanogaster_Scr_Hox5_	1	9.25e-11	IYPWMKRVHLGTSTVNANGE	WM	IYPWMRKRHPT
	C.elegans_lin39_Hox4_CCD	4	1.11e-10	GGAVYPWMTRVHSTTGGSRG	WM	IYPWMRKRHPT		Supplementary Table 3C: Patterns of interest beyond MEME cut-off (5.0E-02)
	D.longitubus_CentHox_DN3	8	2.3e-10	PKSQSNQIFAWMKRNHPTNE	WM	IYPWMRKRHPT			Some patterns of interest				name	alt. name (MEME)
	C.telata_Scr_ABY67956.1	3	1.15e-09	PHIYPWMKRMHIGHDTSNAD	WM	IYPWMRKRHPT			CENTHOX - C-TERM	site | e-value: 5.50E-02	alt. name	p-value
	B.floridae_Hox7_ABX39491	10	1.15e-09	LNTAQMTTPIYPWMRSTAPE	WM	IYPWMRKRHPT			X.profunda_CentHox3_DN78	KLTGNADLNNEGIDLTTGGR	/	2.91e-23
	L.gigantea_Scr_86927_ESP	1	1.33e-09	IYPWMRRMQGTMLMHRYGQH	WM	IYPWMRKRHPT			X.bocki_CentHox3_DN12476	KLTGNADLNNEGIDLTTGGR	/	2.91e-23
	H.miamia_CentHox_DN12995	8	2.68e-09	PPTQTAAIFAWMKRNHPPTE	WM	IYPWMRKRHPT			CENTHOX - C-TERM	site | e-value: 3.3e-001	alt. name	p-value
	X.bocki_CentHox1_DN76496	6	3.05e-09	HIPPTIYPWMTKSYSTKSVY	WM	IYPWMRKRHPT			C.telata_Dfd_ABY67955.1	KLPNTKTR LTDSVTASEE	KLPNTKTR	3.74e-10
	F.sp_CentHox_DN269_c1_g2	4	3.96e-09	DNLVYPWMNRIHSRHGKGKD	WM	IYPWMRKRHPT			L.gigantea_Dfd_110972_ES	KLPNTKSR MLETGLDDDD	KLPNTKTR	8.68e-10
	S.purpuratus_HoxA7_XP003	8	5.06e-09	QDGEKMAFYPWMKSISPTSD	WM	IYPWMRKRHPT			B.floridae_Hox4_BAA78622	RLPNTKTR SSSASGGSGA	KLPNTKTR	1.36e-09
	P.rubra_CentHox_DN48044_	6	5.06e-09	HGAAQVFPWMKKTFPGKAPD	WM	IYPWMRKRHPT			D.melanogaster_Dfd_Hox4_	KLPNTKNV RKKTVDANGN	KLPNTKTR	1.82e-08
	B.floridae_Hox6_ABX39490	4	5.71e-09	TPPVFPWMRKGSSQTAMGEE	WM	IYPWMRKRHPT			POSTHOX - C-TERM	site | e-value: 5.5e-001	alt. name	p-value
	X.profunda_CentHox1_DN10	5	1.01e-08	TSPTIYPWMTKTCTSNSLVH	WM	IYPWMRKRHPT			N.sp2_PostHox_DN484099_c	SGGG HSPPIGGIISSSGGP	/	2.76e-19
	S.roscoffensis_CentHox_A	9	1.13e-08	SHNQNGSKVFAWMSKRPPTD	WM	IYPWMRKRHPT			A.virescens_PostHox_DN18	SGGG HSPPIGGIISSSGGP	/	2.76e-19
	P.naikaiensis_G_CentHox_	9	1.13e-08	SHSSNGSKVFAWMSKRPPTD	WM	IYPWMRKRHPT			MNX - N-TERM	site | e-value: 7.7e+001	alt. name	p-value
	B.floridae_Hox8_ABX39492	10	1.55e-08	MAQSQLAIPFYPWMRTAGPE	WM	IYPWMRKRHPT			STERR_PSAM_TRINITY_DN93595_c0_g1	YGSHSQTDFL RLSGMK	FLRLSGMK	1.37e-07
	D.gymnopharyngeus_CentHo	6	1.71e-08	RNGSQMFPWMKRSHTPTGTE	WM	IYPWMRKRHPT			MEAR_STIC_TRINITY_DN44634_c0_g1	YGVPGQSEFL RLSGMK	FLRLSGMK	1.37e-07
	N.vectensis_AntHox7_ACT3	2	2.08e-08	PIYPWMRTKKSGSRGIGGKH	WM	IYPWMRKRHPT			GBX - C-TERM	site | e-value: 4.9e-001	alt. name	p-value
	D.melanogaster_ANTP_Hox6	7	2.08e-08	SGMPSPLYPWMRSQFGKCQE	WM	IYPWMRKRHPT			X.bocki_Gbx_DN90720_c0_g	NRNRQVTGGS KIVVPI	KIVVPI	1.26e-07
	X.profunda_CentHox2_DN29	9	2.52e-08	QENNTSVTLFPWMRSASGVN	WM	IYPWMRKRHPT			B.floridae_Gbx	TNTRGPNPNP KIVVPI P	KIVVPI	1.26e-07
	X.bocki_CentHox2_DN84275	9	2.52e-08	QENNTSVTLFPWMRSASGVN	WM	IYPWMRKRHPT
	N.vectensis_AntHox8B_ACT	1	2.52e-08	IYPWMKPKKGEANQLRFVRS	WM	IYPWMRKRHPT
	C.telata_Lox2_ABY67959.1	7	2.52e-08	AGMNGPMYPWMSIVGPNSNQ	WM	IYPWMRKRHPT
	C.longifissura_CentHox_A	9	2.52e-08	HVTTNGSKMFAWMSKRPPTD	WM	IYPWMRKRHPT
	C.telata_Lox5_ABY67957.1	5	3.32e-08	QNLPIYPWMRPLSGADFGYE	WM	IYPWMRKRHPT
	L.gigantea_ANTP_177860_E	1	4.69e-08	MYPWMRSQYGPNWQDQKADI	WM	IYPWMRKRHPT
	I.pulchra_CentHox_DN1859	9	5.1e-08	PNHNAGSKVFAWMNKRPSSE	WM	IYPWMRKRHPT
	N.westbladi_P_CentHox?_j	6	8.22e-08	RNLPVIYPWMTRPTASKQQS	WM	IYPWMRKRHPT
	P.karlingi_CentHox_DN465	8	9.57e-08	GGQNSGKMFAWMSKRPGAGD	WM	IYPWMRKRHPT
	M.stichopi_CentHox_DN622	7	9.57e-08	TTHPPLMYPWMTKPAISTRR	WM	IYPWMRKRHPT
	C.elegans_mab5_Hox68_AAG	7	2.39e-07	PAISQPVFPWMKMGGAKGGE	WM	IYPWMRKRHPT
	C.telata_Lox4_ABY67958.1	7	2.55e-07	TPQGIPFYPWMGVVXPNSSQ	WM	IYPWMRKRHPT
	S.purpuratus_HoxA7_XP793	5	1.01e-06	YKGPVYNWMKIPGTHIIGTD	WM	IYPWMRKRHPT
	S.purpuratus_HB1_NP99972	4	1.44e-06	STSGYPWMPVSGPNVGLEVG	WM	IYPWMRKRHPT
	S.purpuratus_HoxA5_XP003	3	6.31e-07	YPWMRRIHSTTAAAQNGT	WM	*WM peptide sorted for different motif within cutoff, but consolidated to main WM motif
	C.telata_Dfd_ABY67955.1	2	2.72e-08	PWMKKVHMGTATANGGF	WM	*WM peptide sorted for different motif within cutoff, but consolidated to main WM motif
	D.melanogaster_Dfd_Hox4_	1	1.28e-08	WMKKIHVAGVANGSYQ	WM	*WM peptide sorted for different motif within cutoff, but consolidated to main WM motif
	B.floridae_Hox4_BAA78622	3	2.72e-08	YPWMKKVHSNTGSTSYNG	WM	*WM peptide sorted for different motif within cutoff, but consolidated to main WM motif
	N.vectensis_Anthox6A	/	/	YPWMTEFRVKGPPPQTKECT	WM	*WM peptide position partially beyond 20aa for flanking region, but present in longer sequence
	M5 - CENTHOX - C-TERM	start	p-value	site	name	alt. name (MEME)
	P.naikaiensis_G_CentHox_	1	3.27e-14	NLKSMSQVDAITTTEGRHCR	NLKSMSQVDAI	/
	C.longifissura_CentHox_A	1	3.27e-14	NLKSMSQVDAISTSFPGHWA	NLKSMSQVDAI	/
	D.gymnopharyngeus_CentHo	1	1.86e-13	NLKSMSQVDAMMITVYTQMI	NLKSMSQVDAI	/
	H.miamia_CentHox_DN12995	1	4.28e-13	NLKTMSQVDAVAMFMRDFFG	NLKSMSQVDAI	/
	S.roscoffensis_CentHox_A	1	2.27e-12	NLKSMSQIDSITTAIWQWMW	NLKSMSQVDAI	/
	P.rubra_CentHox_DN48044_	1	7.82e-11	NLKSMSQCELTSAMGQEICI	NLKSMSQVDAI	/
	S.purpuratus_HoxA5_XP003	1	3.49e-08	NVKSISQLISQEAAANLAGA	NLKSMSQVDAI	/
	B.lanceolatum_Hox5_ACJ74	1	4.65e-08	KLKSLSQCQQTQGLNPEHDW	NLKSMSQVDAI	/
	M6 - CENTHOX - C-TERM	start	p-value	site	name	alt. name (MEME)
	D.melanogaster_Ubx_Hox68	1	2.07e-11	QAIKELNEQEKQAQAQK	QAIKELNEQ	/
	L.gigantea_Lox4_156931_E	1	1.11e-10	QAIKELNSQTRPGDKKD	QAIKELNEQ	/
	C.telata_Lox2_ABY67959.1	1	5.33e-10	QAIKELNEKEKTKPNSV	QAIKELNEQ	/
	D.melanogaster_AbdA_Hox6	1	7.81e-09	RAVKEINEQARRDREEQ	QAIKELNEQ	/
	L.gigantea_Lox2_185752_E	1	8.43e-09	QAIKDINGDPKLNDSAS	QAIKELNEQ	/
	P.caudatus_Ubx_AAD40647.	1	1.87e-08	QALKEMNAHAKALTCCF	QAIKELNEQ	/
	C.telata_Lox4_ABY67958.1	1	4.68e-08	QQIKDLNGLDGKGLEDD	QAIKELNEQ	/
	M7- CENTHOX - C-TERM	start	p-value	site	name	alt. name (MEME)
	X.profunda_CentHox2_DN29	2	2.63e-19	KIGNKRSVDYAESGSTSPPS	IGNKRSVDYAESGST	/
	X.bocki_CentHox2_DN84275	2	2.63e-19	KIGNKRSVDYAESGSTSPPS	IGNKRSVDYAESGST	/
	M8 - POSTHOX - N-TERM	start	p-value	site	name	alt. name (MEME)
	S.roscoffensis_PostHox_A	12	8.92e-12	NGGTNPSSGGGMAWMARNV	GMAWMARNV	/
	P.rhammifera_PostHox_DN2	12	8.92e-12	TQGQVHTNSNGMAWMARNV	GMAWMARNV	/
	P.naikaiensis_PostHox_G_	12	8.92e-12	PSTPVGNSSSGMAWMARNV	GMAWMARNV	/
	P.naikaiensis_PostHox_DN	12	8.92e-12	PSTPVGNSSSGMAWMARNV	GMAWMARNV	/
	P.karlingi_PostHox_DN297	12	8.92e-12	TQGQVHTNSNGMAWMARNV	GMAWMARNV	/
	A.virescens_PostHox_DN18	12	8.92e-12	MGDCGNQSTNGMAWMARNV	GMAWMARNV	/
	I.pulchra_PostHox_DN3552	12	2.69e-10	GAAAAAAAAPNMGWMARNV	GMAWMARNV	/
	F.glomerata_PostHox_DN11	12	2.44e-09	VTPNGGTGHGHMTWMARNV	GMAWMARNV	/
	P.rubra_PostHox1_DN5029_	12	1.04e-08	TSSIESCHHLNPKWLNRNV	GMAWMARNV	/
	H.rubropunctata_PostHox_	12	7.75e-08	SPGNNNNTQAQPHWMSRNV	GMAWMARNV	/
	N.westbladi_PostHox1_DN1	12	2.57e-07	PELSHTDDNAGSNWMTRNP	GMAWMARNV	/
	C.longifissura_PostHox_A	12	2.57e-07	PNTGGGAVSHSPGWLVRNV	GMAWMARNV	/
	N.westbladi_PostHox2_DN2	12	3.02e-07	SSPDQPEDNSNGNWMTRNP	GMAWMARNV	/
	X.bocki_PostHox_DN3733_c	12	3.27e-07	STDIGKNSSNNANWLTRNP	GMAWMARNV	/
	H.miamia_PostHox_DN2548_	12	4.15e-07	NMPSLALNQQNPSWLNRNT	GMAWMARNV	/
	M.stichopi_PostHox_DN293	12	4.85e-07	NTTEDRKPPGGNSWLNRNA	GMAWMARNV	/
	P.rubra_PostHox2_DN2536_	12	1.59e-06	SLFEDEGKNENMQWLKQNA	GMAWMARNV	/
	D.longitubus_PostHox_DN4	12	3.01e-06	VAHPSSQHQEQHPWLQRNG	GMAWMARNV	/
	B.floridae_Hox10_XP03565	12	4.18e-05	GASPLQDSCGATSWMAPRV	GMAWMARNV	/
	M9 - POSTHOX - C-TERM	start	p-value	site	name	alt. name (MEME)
	P.naikaiensis_PostHox_G_	14	2.09e-07	PGMNHQMGGPPHMHLIA	GPG	PTMHLV
	P.naikaiensis_PostHox_DN	14	2.09e-07	PGMNHQMGGPPHMHLIA	GPG	PTMHLV
	P.rhammifera_PostHox_DN2	10	5.46e-07	NGPGGGQMGQTMHLMPPNQE	GPG	PTMHLV
	P.karlingi_PostHox_DN297	10	5.46e-07	NGPGGGQMGQTMHLMPPNQE	GPG	PTMHLV
	S.roscoffensis_PostHox_A	14	1.21e-06	PGMGPPIPGHPAMHLMV	GPG	PTMHLV
	I.pulchra_PostHox_DN3552	6	1.21e-06	NGGTPQTMHMVHPGVVNVPM	GPG	PTMHLV
	C.longifissura_PostHox_A	15	1.54e-06	GLGPQMPGGHPPMHLI	GPG	PTMHLV
	P.variabilis_PostHox_DN1	5	4.07e-06	NGPPQNMHMVVPGAVDMHRH	GPG	PTMHLV
	H.miamia_PostHox_DN2548_	8	4.28e-05	ASQQHNMPSAHLVVCHMAPW	GPG	PTMHLV
	M10 - CDX - N-TERM	start	p-value	site	name	alt. name (MEME)
	S.purpuratus_Cdx_XP78915	1	3.44e-19	YDWMKSSTYRFNPQTGKTRT	GKTRT	/
	P.rubra_Cdx2_DN15021_c0_	1	2.16e-17	YSTEGSSTYRVNPQTGKTRT	GKTRT	/
	S.roscoffensis_Cdx_BR*	1	5.96e-17	YGDHSSSTFRYNPTTGKTRT	GKTRT	/
	I.pulchra_Cdx_DN5366_c0_	1	1.35e-16	APDHTSSTFRYNPNTGKTRT	GKTRT	/
	P.naikaiensis_Cdx_DN69_c	1	4.77e-16	YNDHTSSTFRYNPTTGKTRT	GKTRT	/
	M.stichopi_Cdx_DN20245_c	1	6.69e-15	DTRDGSTTYRVNPLTGKTRT	GKTRT	/
	X.profunda_Cdx_DN9420_c0	1	8.83e-15	EGPLPSATYRYNPLTGKTRT	GKTRT	/
	N.westbladi_P_Cdx_jg1368	1	1.53e-14	DTRESSTTYRVNPNNGKTRT	GKTRT	/
	H.miamia_Cdx_DN783_c0_g4	1	3.39e-14	PITTESTTYRINPQTGKTRT	GKTRT	/
	D.melanogaster_Cad_Cdx_P	1	8.64e-12	FDWMKKPAYPAQPQPGKTRT	GKTRT	/
	P.rubra_Cdx1_DN5805_c0_g	1	6.06e-11	DFEMPDMAINILYILGKTRT	GKTRT	/
	L.gigantea_Cdx_197335_XP	1	5.88e-10	APYEWMKPAQTQPVTGKTRT	GKTRT	/
	C.telata_Caudal_AAZ95508	1	5.63e-09	DWMKKQNYQSMPLAMGKTRT	GKTRT	/
	P.caudatus_Cdx_Caudal_AF	1	4.49e-08	GYKPASNLTVSAAFPGKTRT	GKTRT	/
	M11 - CDX - C-TERM	start	p-value	site	name	alt. name (MEME)
	N.westbladi_P_Cdx_jg1368	1	1.32e-07	RKYTIGGKVICMRHVAI	RK	/
	S.roscoffensis_Cdx_BR	1	1.13e-06	RKVPGGGNHSSSDIEDS	RK	/
	P.naikaiensis_Cdx_DN69_c	1	1.13e-06	RKVPGGGAGREGGLNSS	RK	/
	P.rhammifera_Cdx_DN48143	1	2.46e-06	RKVNSSGHQSEIDESDD	RK	/
	P.karlingi_Cdx_DN70751_c	1	2.46e-06	RKVNSSGHQSEIDESDD	RK	/
	A.virescens_Cdx_DN12247_	1	7.74e-06	RKGPSGEQDDSDLSEGS	RK	/
	P.rubra_Cdx1_DN5805_c0_g	1	1.54e-05	RKNPGSEINGMKEEDLE	RK	/
	I.pulchra_Cdx_DN5366_c0_	1	1.76e-05	RKPGSGGGGSGRGGGGV	RK	/
	C.elegans_pal1_Cdx_17093	4	1.76e-05	QKIRLMPIRFQRMGEELGDM	RK	/
	A.agile_Cdx_DN238864_c0_	1	1.76e-05	RKGPSSEPQSDAELSDD	RK	/
	P.rubra_Cdx2_DN15021_c0_	1	1.97e-05	RKPGCINEDDDSCDESE	RK	/
	M.stichopi_Cdx_DN20245_c	1	2.5e-05	RKYTKKVDCSHDHLFDI	RK	/
	C.telata_Caudal_AAZ95508	1	4.74e-05	RKMEEALSTSDSSGKEH	RK	/
	H.miamia_Cdx_DN783_c0_g4	1	5.76e-05	RKGGVRLSSSADSDISL	RK	/
	D.gymnopharyngeus_Cdx_DN	1	0.000129	RKLGPGDYSDLKADSEN	RK	/
	M12 - XLOX - C-TERM	start	p-value	site	name	alt. name (MEME)
	S.purpuratus_Splox_NP999	4	9.49e-18	SHAHMWKANWPGASFADFDE	HQWKANWPGANFQDFDE	/
	C.telata_Xlox_AAZ95509.1	4	5.09e-17	SHAHQWKANWSGANFQTFSE	HQWKANWPGANFQDFDE	/
	M13 - EVX - N-TERM	start	p-value	site	name	alt. name (MEME)
	S.roscoffensis_Evx_BR	14	2.62e-09	SVLGGGGGGGECSIVNG	ECSIVN	/
	P.naikaiensis_Evx_G_g228	14	2.62e-09	SGVHLGSNLSECSIVNG	ECSIVN	/
	M14 - EVX - C-TERM	start	p-value	site	name	alt. name (MEME)
	P.variabilis_Evx_DN12249	6	1.52e-15	QAFSWPPYFDPYYYGYLISR	WPYLDPYYYAYLVSR	/
	A.pulchra_Evx_DN17732_c0	6	1.52e-15	QAFTWPPYFDPYYYGYLISR	WPYLDPYYYAYLVSR	/
	X.bocki_Evx_DN14752_c0_g	5	3.68e-15	QAMSWPHLDPNYYAYLVSRG	WPYLDPYYYAYLVSR	/
	S.roscoffensis_Evx_BR*	6	7.1e-15	QTLAWPPFFDPYYYGYLVHR	WPYLDPYYYAYLVSR	/
	S.psammicola_Evx_DN82957	5	7.1e-15	QALMWPYLDPYYYAYLVSRA	WPYLDPYYYAYLVSR	/
	P.naikaiensis_Evx_G_g228	6	7.1e-15	QTLAWPPFFDPYYYGYLVHR	WPYLDPYYYAYLVSR	/
	N.westbladi_P_Evx_jg2654	5	7.1e-15	QALLWPYLDPYYYAYLVSRG	WPYLDPYYYAYLVSR	/
	N.westbladi_Evx_DN26631_	5	7.1e-15	QALLWPYLDPYYYAYLVSRG	WPYLDPYYYAYLVSR	/
	P.rubra_Evx_DN28693_c0_g	6	1.81e-11	QFLQWSPYFDPSYVNYLLLR	WPYLDPYYYAYLVSR	/
	H.miamia_Evx_DN16492_c1_	6	3.42e-10	QMYTFSPFVEQTYYTYLLAK	WPYLDPYYYAYLVSR	/
	B.floridae_EvxA_AAK58953	6	1.38e-08	LALTWPHPADPNFCAYMMGH	WPYLDPYYYAYLVSR	/
	P.caudatus_Evx_AKU77019.	5	1.67e-08	MALAWPYADPQLAAYMLNAA	WPYLDPYYYAYLVSR	/
	M15 - MOX - N-TERM	start	p-value	site	name	alt. name (MEME)
	P.rhammifera_Mox_DN31941	1	1.07e-23	KRRGVRTASIGEGGMNECEE	KRRGVRTASIGEGGMNECEE	/
	P.karlingi_Mox_DN419352_	1	1.07e-23	KRRGVRTASIGEGGMNECEE	KRRGVRTASIGEGGMNECEE	/
	M16 - RO - C-TERM	start	p-value	site	name	alt. name (MEME)
	B.lanceolatum_Rough-like	1	2.44e-08	KAQLDQQYRCLGLPSPYAH	KAQLDQQ	/
	X.bocki_G_Ro	1	4.09e-08	KAQFDQQYRVGWMYEFTTI	KAQLDQQ	/
	H.miamia_Ro2	1	1.59e-07	KAQIDQQLRLMTTFGNVNP	KAQLDQQ	/
	H.asinina_Rough-like	1	1.85e-07	KAHLDQQIRAMSYGVGLPY	KAQLDQQ	/
	D.gymnopharyngeus_Ro	1	2.42e-07	KAQIDQQFRCAAAVASLGS	KAQLDQQ	/
	N.vectensis_Ro	1	3.66e-07	KAQMEQQLRLASYTNTMAS	KAQLDQQ	/
	D.melanogaster_Rough	1	4.78e-07	KAQIDQHYRNFVVANGFMS	KAQLDQQ	/
	M.stichopi_Ro	1	5.57e-07	YIISDSLKSS	KAQLDQQ	/
	A.agile_Ro	1	3.44e-06	KAHLETQIRTNRFQATLNN	KAQLDQQ	/
	I.pulchra_Ro	1	3.71e-06	KAHLETQLRTTRINASIQG	KAQLDQQ	/
	N.westbladi_Ro	1	4.38e-06	KIQIDQQTRYIASAFAGLC	KAQLDQQ	/
	E.macrobursalium_Ro	1	6.05e-06	KAHFEVEYRRRLNTVGSFL	KAQLDQQ	/
	H.leucospilota_Rough	1	0.00184	KARQDQTIGHINLHRFSAA	KAQLDQQ	/
